# Supplementary material for: Experience has a limited effect on humans’ ability to predict the outcome of social interactions in children, dogs and macaques
Source: Sci Rep. 2020 Dec 4;10:21240. doi: 10.1038/s41598-020-78275-5 (PMC7718882; doi:10.1038/s41598-020-78275-5)
Supplement: Supplementary file 2 — Supplementary Data. [file 41598_2020_78275_MOESM2_ESM.xlsx]

## Sheet: Data
subject	clip	outcome.correct	context	species	exp	age	sex	trial
47	PDKO	1	neutral	dog	dog	31	1	1
47	U0GL	0	neutral	dog	dog	31	1	2
47	PL01I	1	play	nhp	dog	31	1	3
47	B4SLI	1	aggression	nhp	dog	31	1	4
47	686	0	play	child	dog	31	1	5
47	A2GLI	0	aggression	nhp	dog	31	1	6
47	7985	0	aggression	child	dog	31	1	7
47	FOX9	1	play	dog	dog	31	1	8
47	NE01l	1	neutral	nhp	dog	31	1	9
47	4440	1	neutral	child	dog	31	1	10
47	PM2I	0	aggression	dog	dog	31	1	11
47	129	1	play	child	dog	31	1	12
47	KS01	1	play	child	dog	31	1	13
47	NP02l	0	neutral	nhp	dog	31	1	14
47	HKMLI	1	aggression	nhp	dog	31	1	15
47	CPIT	0	neutral	dog	dog	31	1	16
47	RIP1	0	aggression	dog	dog	31	1	17
47	EWFLl	1	neutral	nhp	dog	31	1	18
47	EVE5	1	aggression	dog	dog	31	1	19
47	IPXY	0	play	dog	dog	31	1	20
47	AA01	1	aggression	child	dog	31	1	21
47	PF03	0	aggression	child	dog	31	1	22
47	OIOA	0	play	dog	dog	31	1	23
47	4931	1	neutral	child	dog	31	1	24
47	KGUKI	0	play	nhp	dog	31	1	25
47	FP03I	1	play	nhp	dog	31	1	26
47	LF02	1	neutral	child	dog	31	1	27
48	U0GL	0	neutral	dog	child	29	2	1
48	NE01l	0	neutral	nhp	child	29	2	2
48	AA01	0	aggression	child	child	29	2	3
48	PDKO	0	neutral	dog	child	29	2	4
48	B4SLI	0	aggression	nhp	child	29	2	5
48	EWFLl	1	neutral	nhp	child	29	2	6
48	A2GLl	1	aggression	nhp	child	29	2	7
48	KS01	0	play	child	child	29	2	8
48	PM2I	0	aggression	dog	child	29	2	9
48	FP03l	1	play	nhp	child	29	2	10
48	4440	1	neutral	child	child	29	2	11
48	LF02	0	neutral	child	child	29	2	12
48	OIOA	1	play	dog	child	29	2	13
48	KGUKI	0	play	nhp	child	29	2	14
48	RIP1	0	aggression	dog	child	29	2	15
48	686	1	play	child	child	29	2	16
48	4931	1	neutral	child	child	29	2	17
48	HKMLI	1	aggression	nhp	child	29	2	18
48	PF03	1	aggression	child	child	29	2	19
48	129	1	play	child	child	29	2	20
48	IPXY	0	play	dog	child	29	2	21
48	NP02l	1	neutral	nhp	child	29	2	22
48	EVE5	1	aggression	dog	child	29	2	23
48	7985	1	aggression	child	child	29	2	24
48	CPIT	0	neutral	dog	child	29	2	25
48	PL01I	1	play	nhp	child	29	2	26
48	FOX9	1	play	dog	child	29	2	27
49	Y7Q4	1	play	dog	child	30	1	1
49	VG9E	0	play	nhp	child	30	1	2
49	OAHX	1	aggression	dog	child	30	1	3
49	REPB	0	aggression	dog	child	30	1	4
49	X79M	0	neutral	nhp	child	30	1	5
49	770	0	neutral	child	child	30	1	6
49	NL02	1	play	dog	child	30	1	7
49	690	1	neutral	child	child	30	1	8
49	E92A	0	neutral	dog	child	30	1	9
49	JQIY	1	play	dog	child	30	1	10
49	IT3F	1	play	nhp	child	30	1	11
49	B7G3	0	aggression	dog	child	30	1	12
49	LF01	1	neutral	child	child	30	1	13
49	XH00	1	aggression	nhp	child	30	1	14
49	OITQ	0	play	nhp	child	30	1	15
49	7U9O	1	neutral	nhp	child	30	1	16
49	58FC	1	neutral	nhp	child	30	1	17
49	PF01	0	aggression	child	child	30	1	18
49	4142	1	play	child	child	30	1	19
49	Z0DW	1	aggression	nhp	child	30	1	20
49	4115	0	aggression	child	child	30	1	21
49	345	1	play	child	child	30	1	22
49	0DGW	1	aggression	nhp	child	30	1	23
49	7W1W	1	neutral	dog	child	30	1	24
49	N9HK	0	neutral	dog	child	30	1	25
49	AA02	1	aggression	child	child	30	1	26
49	4514	1	play	child	child	30	1	27
50	4514	1	play	child	dog	21	1	1
50	N9HK	0	neutral	dog	dog	21	1	2
50	PF01	0	aggression	child	dog	21	1	3
50	AA02	1	aggression	child	dog	21	1	4
50	4142	1	play	child	dog	21	1	5
50	E92A	0	neutral	dog	dog	21	1	6
50	770	1	neutral	child	dog	21	1	7
50	345	1	play	child	dog	21	1	8
50	NL02	1	play	dog	dog	21	1	9
50	58FC	1	neutral	nhp	dog	21	1	10
50	0DGW	1	aggression	nhp	dog	21	1	11
50	B7G3	0	aggression	dog	dog	21	1	12
50	7U9O	1	neutral	nhp	dog	21	1	13
50	REPB	1	aggression	dog	dog	21	1	14
50	Y7Q4	1	play	dog	dog	21	1	15
50	7W1W	1	neutral	dog	dog	21	1	16
50	690	1	neutral	child	dog	21	1	17
50	XH00	0	aggression	nhp	dog	21	1	18
50	IT3F	1	play	nhp	dog	21	1	19
50	4115	0	aggression	child	dog	21	1	20
50	LF01	1	neutral	child	dog	21	1	21
50	OAHX	1	aggression	dog	dog	21	1	22
50	VG9E	1	play	nhp	dog	21	1	23
50	Z0DW	0	aggression	nhp	dog	21	1	24
50	JQIY	1	play	dog	dog	21	1	25
50	X79M	0	neutral	nhp	dog	21	1	26
50	OITQ	1	play	nhp	dog	21	1	27
51	XH00	1	aggression	nhp	none	29	2	1
51	4115	0	aggression	child	none	29	2	2
51	7U9O	1	neutral	nhp	none	29	2	3
51	N9HK	0	neutral	dog	none	29	2	4
51	B7G3	1	aggression	dog	none	29	2	5
51	58FC	1	neutral	nhp	none	29	2	6
51	REPB	1	aggression	dog	none	29	2	7
51	VG9E	1	play	nhp	none	29	2	8
51	PF01	1	aggression	child	none	29	2	9
51	0DGW	1	aggression	nhp	none	29	2	10
51	Z0DW	1	aggression	nhp	none	29	2	11
51	Y7Q4	0	play	dog	none	29	2	12
51	X79M	1	neutral	nhp	none	29	2	13
51	770	1	neutral	child	none	29	2	14
51	7W1W	1	neutral	dog	none	29	2	15
51	OITQ	1	play	nhp	none	29	2	16
51	AA02	1	aggression	child	none	29	2	17
51	4142	0	play	child	none	29	2	18
51	LF01	1	neutral	child	none	29	2	19
51	4514	0	play	child	none	29	2	20
51	E92A	1	neutral	dog	none	29	2	21
51	JQIY	1	play	dog	none	29	2	22
51	NL02	1	play	dog	none	29	2	23
51	345	1	play	child	none	29	2	24
51	OAHX	0	aggression	dog	none	29	2	25
51	IT3F	0	play	nhp	none	29	2	26
51	690	1	neutral	child	none	29	2	27
52	HKMLI	0	aggression	nhp	none	29	1	1
52	7985	1	aggression	child	none	29	1	2
52	AA01	0	aggression	child	none	29	1	3
52	PL01I	1	play	nhp	none	29	1	4
52	KGUKI	0	play	nhp	none	29	1	5
52	B4SLI	0	aggression	nhp	none	29	1	6
52	PF03	0	aggression	nhp	none	29	1	7
52	EWFLl	1	neutral	nhp	none	29	1	8
52	EVE5	0	aggression	dog	none	29	1	9
52	FOX9	1	play	dog	none	29	1	10
52	KS01	1	play	child	none	29	1	11
52	686	0	play	child	none	29	1	12
52	IPXY	0	play	dog	none	29	1	13
52	NE01l	0	neutral	nhp	none	29	1	14
52	OIOA	1	play	dog	none	29	1	15
52	FP03l	1	play	nhp	none	29	1	16
52	NP02l	1	neutral	nhp	none	29	1	17
52	4931	0	neutral	child	none	29	1	18
52	U0GL	1	neutral	dog	none	29	1	19
52	PDKO	0	neutral	dog	none	29	1	20
52	4440	1	neutral	child	none	29	1	21
52	129	1	play	child	none	29	1	22
52	CPIT	0	neutral	dog	none	29	1	23
52	RIP1	1	aggression	dog	none	29	1	24
52	PM2I	1	aggression	dog	none	29	1	25
52	LF02	0	neutral	child	none	29	1	26
52	A2GLl	1	aggression	nhp	none	29	1	27
53	IPXY	1	play	dog	none	26	1	1
53	FP03l	1	play	nhp	none	26	1	2
53	LF02	0	neutral	child	none	26	1	3
53	HKMLI	1	aggression	nhp	none	26	1	4
53	686	0	play	child	none	26	1	5
53	PL01I	1	play	nhp	none	26	1	6
53	CPIT	0	neutral	dog	none	26	1	7
53	4440	1	neutral	child	none	26	1	8
53	4931	1	neutral	child	none	26	1	9
53	NE01l	1	neutral	nhp	none	26	1	10
53	U0GL	0	neutral	dog	none	26	1	11
53	7985	1	aggression	child	none	26	1	12
53	EVE5	1	aggression	dog	none	26	1	13
53	AA01	1	aggression	child	none	26	1	14
53	B4SLI	1	aggression	nhp	none	26	1	15
53	KS01	1	play	child	none	26	1	16
53	RIP1	1	aggression	dog	none	26	1	17
53	129	1	play	child	none	26	1	18
53	PF03	1	aggression	child	none	26	1	19
53	PDKO	1	neutral	dog	none	26	1	20
53	OIOA	1	play	dog	none	26	1	21
53	FOX9	1	play	dog	none	26	1	22
53	EWFLl	1	neutral	nhp	none	26	1	23
53	A2GLl	1	aggression	nhp	none	26	1	24
53	NP02l	1	neutral	nhp	none	26	1	25
53	KGUKI	1	play	nhp	none	26	1	26
53	PM2I	1	aggression	dog	none	26	1	27
54	CPIT	0	neutral	dog	dog	23	1	1
54	FOX9	1	play	dog	dog	23	1	2
54	PL01I	0	play	nhp	dog	23	1	3
54	NE01l	0	neutral	nhp	dog	23	1	4
54	686	1	play	child	dog	23	1	5
54	4440	1	neutral	child	dog	23	1	6
54	KS01	1	play	child	dog	23	1	7
54	HKMLI	1	aggression	nhp	dog	23	1	8
54	B4SLI	0	aggression	nhp	dog	23	1	9
54	A2GLl	1	aggression	nhp	dog	23	1	10
54	KGUKI	0	play	nhp	dog	23	1	11
54	IPXY	1	play	dog	dog	23	1	12
54	EVE5	1	aggression	dog	dog	23	1	13
54	U0GL	0	neutral	dog	dog	23	1	14
54	AA01	1	aggression	child	dog	23	1	15
54	PF03	0	aggression	child	dog	23	1	16
54	LF02	0	neutral	child	dog	23	1	17
54	RIP1	1	aggression	dog	dog	23	1	18
54	NP02l	1	neutral	nhp	dog	23	1	19
54	PM2I	0	aggression	dog	dog	23	1	20
54	4931	0	neutral	child	dog	23	1	21
54	OIOA	0	play	dog	dog	23	1	22
54	PDKO	0	neutral	dog	dog	23	1	23
54	129	1	play	child	dog	23	1	24
54	7985	1	aggression	child	dog	23	1	25
54	EWFLl	1	neutral	nhp	dog	23	1	26
54	FP03l	0	play	nhp	dog	23	1	27
55	REPB	0	aggression	dog	child	32	1	1
55	OITQ	0	play	nhp	child	32	1	2
55	OAHX	1	aggression	dog	child	32	1	3
55	JQIY	1	play	dog	child	32	1	4
55	B7G3	0	aggression	dog	child	32	1	5
55	LF01	0	neutral	child	child	32	1	6
55	4514	1	play	child	child	32	1	7
55	690	1	neutral	child	child	32	1	8
55	AA02	1	aggression	child	child	32	1	9
55	58FC	1	neutral	nhp	child	32	1	10
55	XH00	1	aggression	nhp	child	32	1	11
55	NL02	1	play	dog	child	32	1	12
55	IT3F	1	play	nhp	child	32	1	13
55	Z0DW	1	aggression	nhp	child	32	1	14
55	7U9O	1	neutral	nhp	child	32	1	15
55	345	1	play	child	child	32	1	16
55	X79M	1	neutral	nhp	child	32	1	17
55	E92A	1	neutral	dog	child	32	1	18
55	VG9E	0	play	nhp	child	32	1	19
55	N9HK	1	neutral	dog	child	32	1	20
55	Y7Q4	0	play	dog	child	32	1	21
55	7W1W	1	neutral	dog	child	32	1	22
55	PF01	1	aggression	child	child	32	1	23
55	4142	0	play	child	child	32	1	24
55	770	1	neutral	child	child	32	1	25
55	0DGW	1	aggression	nhp	child	32	1	26
55	4115	0	aggression	child	child	32	1	27
56	129	1	play	child	dog	21	1	1
56	EVE5	1	aggression	dog	dog	21	1	2
56	7985	1	aggression	child	dog	21	1	3
56	KS01	1	play	child	dog	21	1	4
56	PM2I	1	aggression	dog	dog	21	1	5
56	4931	1	neutral	child	dog	21	1	6
56	PF03	0	aggression	child	dog	21	1	7
56	LF02	1	neutral	child	dog	21	1	8
56	PDKO	0	neutral	dog	dog	21	1	9
56	EWFLl	1	neutral	nhp	dog	21	1	10
56	686	0	play	child	dog	21	1	11
56	FP03l	1	play	nhp	dog	21	1	12
56	FOX9	1	play	dog	dog	21	1	13
56	RIP1	1	aggression	dog	dog	21	1	14
56	NE01l	1	neutral	nhp	dog	21	1	15
56	4440	1	neutral	child	dog	21	1	16
56	KGUKI	0	play	nhp	dog	21	1	17
56	NP02l	1	neutral	nhp	dog	21	1	18
56	IPXY	0	play	dog	dog	21	1	19
56	OIOA	1	play	dog	dog	21	1	20
56	CPIT	0	neutral	dog	dog	21	1	21
56	B4SLI	0	aggression	nhp	dog	21	1	22
56	U0GL	0	neutral	dog	dog	21	1	23
56	AA01	1	aggression	child	dog	21	1	24
56	A2GLl	1	aggression	nhp	dog	21	1	25
56	HKMLI	1	aggression	nhp	dog	21	1	26
56	PL01l	0	play	nhp	dog	21	1	27
58	4931	1	neutral	child	child	54	2	1
58	U0GL	1	neutral	dog	child	54	2	2
58	CPIT	0	neutral	dog	child	54	2	3
58	A2GLl	0	aggression	nhp	child	54	2	4
58	7985	1	aggression	child	child	54	2	5
58	EWFLl	1	neutral	nhp	child	54	2	6
58	LF02	1	neutral	child	child	54	2	7
58	PDKO	0	neutral	dog	child	54	2	8
58	IPXY	1	play	dog	child	54	2	9
58	OIOA	1	play	dog	child	54	2	10
58	FP03l	1	play	nhp	child	54	2	11
58	RIP1	0	aggression	dog	child	54	2	12
58	PL01l	1	play	nhp	child	54	2	13
58	KGUKI	1	play	nhp	child	54	2	14
58	KS01	0	play	child	child	54	2	15
58	B4SLI	0	aggression	nhp	child	54	2	16
58	4440	1	neutral	child	child	54	2	17
58	FOX9	1	play	dog	child	54	2	18
58	HKMLI	1	aggression	nhp	child	54	2	19
58	AA01	0	aggression	child	child	54	2	20
58	NE01l	0	neutral	nhp	child	54	2	21
58	NP02l	1	neutral	nhp	child	54	2	22
58	PF03	0	aggression	child	child	54	2	23
58	PM2I	0	aggression	dog	child	54	2	24
58	686	0	play	child	child	54	2	25
58	129	1	play	child	child	54	2	26
58	EVE5	0	aggression	dog	child	54	2	27
59	4142	1	play	child	none	12	2	1
59	E92A	0	neutral	dog	none	12	2	2
59	690	1	neutral	child	none	12	2	3
59	58FC	1	neutral	nhp	none	12	2	4
59	B7G3	1	aggression	dog	none	12	2	5
59	X79M	0	neutral	nhp	none	12	2	6
59	JQIY	1	play	dog	none	12	2	7
59	OAHX	0	aggression	dog	none	12	2	8
59	Y7Q4	1	play	dog	none	12	2	9
59	7W1W	0	neutral	dog	none	12	2	10
59	OITQ	1	play	nhp	none	12	2	11
59	4514	0	play	child	none	12	2	12
59	N9HK	0	neutral	dog	none	12	2	13
59	VG9E	0	play	nhp	none	12	2	14
59	7U9O	1	neutral	nhp	none	12	2	15
59	770	1	neutral	child	none	12	2	16
59	LF01	0	neutral	child	none	12	2	17
59	345	1	play	child	none	12	2	18
59	NL02	1	play	dog	none	12	2	19
59	AA02	1	aggression	child	none	12	2	20
59	REPB	0	aggression	dog	none	12	2	21
59	Z0DW	1	aggression	nhp	none	12	2	22
59	0DGW	1	aggression	nhp	none	12	2	23
59	IT3F	0	play	nhp	none	12	2	24
59	PF01	1	aggression	child	none	12	2	25
59	4115	0	aggression	child	none	12	2	26
59	XH00	1	aggression	nhp	none	12	2	27
60	B7G3	0	aggression	dog	dog	11	1	1
60	Z0DW	1	aggression	nhp	dog	11	1	2
60	IT3F	0	play	nhp	dog	11	1	3
60	4142	0	play	child	dog	11	1	4
60	VG9E	0	play	nhp	dog	11	1	5
60	690	1	neutral	child	dog	11	1	6
60	LF01	0	neutral	child	dog	11	1	7
60	NL02	0	play	dog	dog	11	1	8
60	7W1W	1	neutral	dog	dog	11	1	9
60	XH00	1	aggression	nhp	dog	11	1	10
60	OAHX	0	aggression	dog	dog	11	1	11
60	7U9O	0	neutral	nhp	dog	11	1	12
60	E92A	1	neutral	dog	dog	11	1	13
60	4115	0	aggression	child	dog	11	1	14
60	PF01	1	aggression	child	dog	11	1	15
60	0DGW	1	aggression	nhp	dog	11	1	16
60	OITQ	0	play	nhp	dog	11	1	17
60	58FC	1	neutral	nhp	dog	11	1	18
60	345	1	play	child	dog	11	1	19
60	Y7Q4	1	play	dog	dog	11	1	20
60	N9HK	0	neutral	dog	dog	11	1	21
60	770	1	neutral	child	dog	11	1	22
60	4514	1	play	child	dog	11	1	23
60	REPB	0	aggression	dog	dog	11	1	24
60	X79M	1	neutral	nhp	dog	11	1	25
60	AA02	1	aggression	child	dog	11	1	26
60	JQIY	1	play	dog	dog	11	1	27
61	686	0	play	child	child	27	1	1
61	129	0	play	child	child	27	1	2
61	B4SLI	0	aggression	nhp	child	27	1	3
61	PL01l	1	play	nhp	child	27	1	4
61	EVE5	1	aggression	dog	child	27	1	5
61	LF02	0	neutral	child	child	27	1	6
61	U0GL	1	neutral	dog	child	27	1	7
61	4440	1	neutral	child	child	27	1	8
61	PF03	1	aggression	child	child	27	1	9
61	7985	1	aggression	child	child	27	1	10
61	PDKO	0	neutral	dog	child	27	1	11
61	RIP1	1	aggression	dog	child	27	1	12
61	NP02l	1	neutral	nhp	child	27	1	13
61	NE01l	1	neutral	nhp	child	27	1	14
61	HKMLI	1	aggression	nhp	child	27	1	15
61	FOX9	1	play	dog	child	27	1	16
61	IPXY	1	play	dog	child	27	1	17
61	PM2I	0	aggression	dog	child	27	1	18
61	CPIT	0	neutral	dog	child	27	1	19
61	EWFLl	1	neutral	nhp	child	27	1	20
61	FP03l	0	play	nhp	child	27	1	21
61	4931	1	neutral	child	child	27	1	22
61	KS01	1	play	child	child	27	1	23
61	A2GLl	0	aggression	nhp	child	27	1	24
61	OIOA	1	play	dog	child	27	1	25
61	KGUKI	0	play	nhp	child	27	1	26
61	AA01	1	aggression	child	child	27	1	27
62	LF01	1	neutral	child	none	23	2	1
62	4514	1	play	child	none	23	2	2
62	N9HK	1	neutral	dog	none	23	2	3
62	345	1	play	child	none	23	2	4
62	AA02	1	aggression	child	none	23	2	5
62	690	1	neutral	child	none	23	2	6
62	REPB	0	aggression	dog	none	23	2	7
62	OAHX	0	aggression	dog	none	23	2	8
62	770	1	neutral	child	none	23	2	9
62	X79M	0	neutral	nhp	none	23	2	10
62	58FC	1	neutral	nhp	none	23	2	11
62	E92A	0	neutral	dog	none	23	2	12
62	Y7Q4	1	play	dog	none	23	2	13
62	XH00	1	aggression	nhp	none	23	2	14
62	B7G3	0	aggression	dog	none	23	2	15
62	JQIY	1	play	dog	none	23	2	16
62	IT3F	0	play	nhp	none	23	2	17
62	Z0DW	1	aggression	nhp	none	23	2	18
62	0DGW	1	aggression	nhp	none	23	2	19
62	4142	0	play	child	none	23	2	20
62	PF01	1	aggression	child	none	23	2	21
62	NL02	1	play	dog	none	23	2	22
62	4115	0	aggression	child	none	23	2	23
62	7W1W	1	neutral	dog	none	23	2	24
62	VG9E	0	play	nhp	none	23	2	25
62	OITQ	1	play	nhp	none	23	2	26
62	7U9O	1	neutral	nhp	none	23	2	27
63	X79M	1	neutral	nhp	dog	27	1	1
63	4142	0	play	child	dog	27	1	2
63	AA02	1	aggression	child	dog	27	1	3
63	NL02	0	play	dog	dog	27	1	4
63	Y7Q4	1	play	dog	dog	27	1	5
63	XH00	1	aggression	nhp	dog	27	1	6
63	4115	0	aggression	child	dog	27	1	7
63	7U9O	1	neutral	nhp	dog	27	1	8
63	B7G3	1	aggression	dog	dog	27	1	9
63	OITQ	1	play	nhp	dog	27	1	10
63	7W1W	1	neutral	dog	dog	27	1	11
63	770	1	neutral	child	dog	27	1	12
63	58FC	1	neutral	nhp	dog	27	1	13
63	345	1	play	child	dog	27	1	14
63	N9HK	1	neutral	dog	dog	27	1	15
63	IT3F	0	play	nhp	dog	27	1	16
63	4514	1	play	child	dog	27	1	17
63	PF01	1	aggression	child	dog	27	1	18
63	LF01	1	neutral	child	dog	27	1	19
63	Z0DW	1	aggression	nhp	dog	27	1	20
63	OAHX	1	aggression	dog	dog	27	1	21
63	JQIY	1	play	dog	dog	27	1	22
63	REPB	0	aggression	dog	dog	27	1	23
63	690	1	neutral	child	dog	27	1	24
63	VG9E	1	play	nhp	dog	27	1	25
63	0DGW	1	aggression	nhp	dog	27	1	26
63	E92A	1	neutral	dog	dog	27	1	27
64	EVE5	1	aggression	dog	none	NA	NA	1
64	B4SLI	0	aggression	nhp	none	NA	NA	2
64	OIOA	1	play	dog	none	NA	NA	3
64	EWFLl	1	neutral	nhp	none	NA	NA	4
64	LF02	1	neutral	child	none	NA	NA	5
64	HKMLI	1	aggression	nhp	none	NA	NA	6
64	PL01l	0	play	nhp	none	NA	NA	7
64	686	1	play	child	none	NA	NA	8
64	NP02l	1	neutral	nhp	none	NA	NA	9
64	AA01	0	aggression	child	none	NA	NA	10
64	KS01	1	play	child	none	NA	NA	11
64	FP03l	1	play	nhp	none	NA	NA	12
64	FOX9	1	play	dog	none	NA	NA	13
64	4440	1	neutral	child	none	NA	NA	14
64	U0GL	0	neutral	dog	none	NA	NA	15
64	PF03	0	aggression	child	none	NA	NA	16
64	NE01l	1	neutral	nhp	none	NA	NA	17
64	IPXY	1	play	dog	none	NA	NA	18
64	CPIT	1	neutral	dog	none	NA	NA	19
64	KGUKI	0	play	nhp	none	NA	NA	20
64	PM2I	0	aggression	dog	none	NA	NA	21
64	129	1	play	child	none	NA	NA	22
64	4931	0	neutral	child	none	NA	NA	23
64	PDKO	0	neutral	dog	none	NA	NA	24
64	A2GLl	1	aggression	nhp	none	NA	NA	25
64	RIP1	1	aggression	dog	none	NA	NA	26
64	7985	1	aggression	child	none	NA	NA	27
65	4931	0	neutral	child	dog	14	1	1
65	RIP1	1	aggression	dog	dog	14	1	2
65	PM2I	0	aggression	dog	dog	14	1	3
65	129	0	play	child	dog	14	1	4
65	KGUKI	0	play	nhp	dog	14	1	5
65	KS01	1	play	child	dog	14	1	6
65	OIOA	1	play	dog	dog	14	1	7
65	PF03	1	aggression	child	dog	14	1	8
65	HKMLI	1	aggression	nhp	dog	14	1	9
65	U0GL	1	neutral	dog	dog	14	1	10
65	PDKO	0	neutral	dog	dog	14	1	11
65	686	1	play	child	dog	14	1	12
65	IPXY	0	play	dog	dog	14	1	13
65	PL01l	1	play	nhp	dog	14	1	14
65	LF02	0	neutral	child	dog	14	1	15
65	EVE5	1	aggression	dog	dog	14	1	16
65	CPIT	0	neutral	dog	dog	14	1	17
65	FOX9	1	play	dog	dog	14	1	18
65	A2GLl	0	aggression	nhp	dog	14	1	19
65	NP02l	1	neutral	nhp	dog	14	1	20
65	AA01	1	aggression	child	dog	14	1	21
65	B4SLI	0	aggression	nhp	dog	14	1	22
65	EWFLl	1	neutral	nhp	dog	14	1	23
65	7985	1	aggression	child	dog	14	1	24
65	NE01l	0	neutral	nhp	dog	14	1	25
65	FP03l	1	play	nhp	dog	14	1	26
65	4440	1	neutral	child	dog	14	1	27
66	NL02	1	play	dog	child	25	1	1
66	4115	1	aggression	child	child	25	1	2
66	Z0DW	0	aggression	nhp	child	25	1	3
66	58FC	1	neutral	nhp	child	25	1	4
66	REPB	0	aggression	dog	child	25	1	5
66	690	1	neutral	child	child	25	1	6
66	X79M	0	neutral	nhp	child	25	1	7
66	770	1	neutral	child	child	25	1	8
66	JQIY	1	play	dog	child	25	1	9
66	B7G3	1	aggression	dog	child	25	1	10
66	LF01	0	neutral	child	child	25	1	11
66	XH00	1	aggression	nhp	child	25	1	12
66	IT3F	0	play	nhp	child	25	1	13
66	AA02	1	aggression	child	child	25	1	14
66	345	1	play	child	child	25	1	15
66	4142	1	play	child	child	25	1	16
66	OITQ	0	play	nhp	child	25	1	17
66	OAHX	1	aggression	dog	child	25	1	18
66	7W1W	1	neutral	dog	child	25	1	19
66	N9HK	0	neutral	dog	child	25	1	20
66	0DGW	1	aggression	nhp	child	25	1	21
66	7U9O	1	neutral	nhp	child	25	1	22
66	4514	1	play	child	child	25	1	23
66	Y7Q4	0	play	dog	child	25	1	24
66	VG9E	0	play	nhp	child	25	1	25
66	PF01	1	aggression	child	child	25	1	26
66	E92A	0	neutral	dog	child	25	1	27
68	4440	0	neutral	child	none	28	2	1
68	7985	1	aggression	child	none	28	2	2
68	HKMLI	1	aggression	nhp	none	28	2	3
68	RIP1	1	aggression	dog	none	28	2	4
68	EWFLl	1	neutral	nhp	none	28	2	5
68	B4SLI	1	aggression	nhp	none	28	2	6
68	PM2I	0	aggression	dog	none	28	2	7
68	NP02l	0	neutral	nhp	none	28	2	8
68	NE01l	0	neutral	nhp	none	28	2	9
68	U0GL	1	neutral	dog	none	28	2	10
68	OIOA	1	play	dog	none	28	2	11
68	LF02	0	neutral	child	none	28	2	12
68	PDKO	0	neutral	dog	none	28	2	13
68	IPXY	1	play	dog	none	28	2	14
68	129	0	play	child	none	28	2	15
68	KS01	1	play	child	none	28	2	16
68	AA01	1	aggression	child	none	28	2	17
68	4931	0	neutral	child	none	28	2	18
68	FP03l	1	play	nhp	none	28	2	19
68	A2GLl	1	aggression	nhp	none	28	2	20
68	KGUKI	1	play	nhp	none	28	2	21
68	EVE5	1	aggression	dog	none	28	2	22
68	686	1	play	child	none	28	2	23
68	PL01l	1	play	nhp	none	28	2	24
68	FOX9	1	play	dog	none	28	2	25
68	PF03	0	aggression	child	none	28	2	26
68	CPIT	0	neutral	dog	none	28	2	27
69	AA02	1	aggression	child	child	30	2	1
69	REPB	0	aggression	dog	child	30	2	2
69	N9HK	0	neutral	dog	child	30	2	3
69	B7G3	1	aggression	dog	child	30	2	4
69	690	1	neutral	child	child	30	2	5
69	XH00	1	aggression	nhp	child	30	2	6
69	Z0DW	1	aggression	nhp	child	30	2	7
69	OITQ	1	play	nhp	child	30	2	8
69	4115	0	aggression	child	child	30	2	9
69	0DGW	1	aggression	nhp	child	30	2	10
69	770	0	neutral	child	child	30	2	11
69	X79M	1	neutral	nhp	child	30	2	12
69	IT3F	1	play	nhp	child	30	2	13
69	JQIY	1	play	dog	child	30	2	14
69	LF01	1	neutral	child	child	30	2	15
69	345	1	play	child	child	30	2	16
69	4142	0	play	child	child	30	2	17
69	7W1W	1	neutral	dog	child	30	2	18
69	4514	1	play	child	child	30	2	19
69	NL02	1	play	dog	child	30	2	20
69	Y7Q4	0	play	dog	child	30	2	21
69	VG9E	1	play	nhp	child	30	2	22
69	7U9O	1	neutral	nhp	child	30	2	23
69	E92A	0	neutral	dog	child	30	2	24
69	OAHX	0	aggression	dog	child	30	2	25
69	58FC	1	neutral	nhp	child	30	2	26
69	PF01	1	aggression	child	child	30	2	27
70	A2GLl	0	aggression	nhp	child	52	1	1
70	B4SLI	1	aggression	nhp	child	52	1	2
70	FP03l	1	play	nhp	child	52	1	3
70	7985	1	aggression	child	child	52	1	4
70	PM2I	0	aggression	dog	child	52	1	5
70	EVE5	1	aggression	dog	child	52	1	6
70	686	0	play	child	child	52	1	7
70	NE01l	1	neutral	nhp	child	52	1	8
70	LF02	1	neutral	child	child	52	1	9
70	OIOA	1	play	dog	child	52	1	10
70	U0GL	1	neutral	dog	child	52	1	11
70	NP02l	1	neutral	nhp	child	52	1	12
70	4440	1	neutral	child	child	52	1	13
70	4931	1	neutral	child	child	52	1	14
70	RIP1	0	aggression	dog	child	52	1	15
70	CPIT	1	neutral	dog	child	52	1	16
70	129	1	play	child	child	52	1	17
70	AA01	1	aggression	child	child	52	1	18
70	EWFLl	1	neutral	nhp	child	52	1	19
70	PDKO	1	neutral	dog	child	52	1	20
70	KS01	0	play	child	child	52	1	21
70	PL01l	1	play	nhp	child	52	1	22
70	FOX9	1	play	dog	child	52	1	23
70	KGUKI	0	play	nhp	child	52	1	24
70	HKMLI	1	aggression	nhp	child	52	1	25
70	PF03	0	aggression	child	child	52	1	26
70	IPXY	0	play	dog	child	52	1	27
71	NL02	1	play	dog	nhp	26	1	1
71	Z0DW	1	aggression	nhp	nhp	26	1	2
71	345	1	play	child	nhp	26	1	3
71	Y7Q4	0	play	dog	nhp	26	1	4
71	0DGW	0	aggression	nhp	nhp	26	1	5
71	770	1	neutral	child	nhp	26	1	6
71	OAHX	0	aggression	dog	nhp	26	1	7
71	E92A	0	neutral	dog	nhp	26	1	8
71	4514	1	play	child	nhp	26	1	9
71	7U9O	0	neutral	nhp	nhp	26	1	10
71	58FC	0	neutral	nhp	nhp	26	1	11
71	OITQ	1	play	nhp	nhp	26	1	12
71	REPB	0	aggression	dog	nhp	26	1	13
71	X79M	0	neutral	nhp	nhp	26	1	14
71	VG9E	1	play	nhp	nhp	26	1	15
71	AA02	1	aggression	child	nhp	26	1	16
71	XH00	1	aggression	nhp	nhp	26	1	17
71	JQIY	0	play	dog	nhp	26	1	18
71	4142	0	play	child	nhp	26	1	19
71	4115	0	aggression	child	nhp	26	1	20
71	7W1W	1	neutral	dog	nhp	26	1	21
71	LF01	0	neutral	child	nhp	26	1	22
71	PF01	1	aggression	child	nhp	26	1	23
71	B7G3	0	aggression	dog	nhp	26	1	24
71	IT3F	1	play	nhp	nhp	26	1	25
71	690	0	neutral	child	nhp	26	1	26
71	N9HK	1	neutral	dog	nhp	26	1	27
72	N9HK	1	neutral	dog	dog	26	1	1
72	XH00	1	aggression	nhp	dog	26	1	2
72	345	1	play	child	dog	26	1	3
72	Z0DW	1	aggression	nhp	dog	26	1	4
72	7W1W	1	neutral	dog	dog	26	1	5
72	E92A	1	neutral	dog	dog	26	1	6
72	770	1	neutral	child	dog	26	1	7
72	X79M	0	neutral	nhp	dog	26	1	8
72	REPB	0	aggression	dog	dog	26	1	9
72	58FC	1	neutral	nhp	dog	26	1	10
72	JQIY	0	play	dog	dog	26	1	11
72	Y7Q4	0	play	dog	dog	26	1	12
72	LF01	1	neutral	child	dog	26	1	13
72	OITQ	1	play	nhp	dog	26	1	14
72	0DGW	1	aggression	nhp	dog	26	1	15
72	VG9E	1	play	nhp	dog	26	1	16
72	690	0	neutral	child	dog	26	1	17
72	4514	1	play	child	dog	26	1	18
72	4142	0	play	child	dog	26	1	19
72	7U9O	1	neutral	nhp	dog	26	1	20
72	B7G3	0	aggression	dog	dog	26	1	21
72	AA02	1	aggression	child	dog	26	1	22
72	IT3F	1	play	nhp	dog	26	1	23
72	4115	1	aggression	child	dog	26	1	24
72	NL02	1	play	dog	dog	26	1	25
72	PF01	1	aggression	child	dog	26	1	26
72	OAHX	0	aggression	dog	dog	26	1	27
73	AA02	1	aggression	child	none	19	2	1
73	Z0DW	0	aggression	nhp	none	19	2	2
73	OITQ	1	play	nhp	none	19	2	3
73	4142	0	play	child	none	19	2	4
73	Y7Q4	1	play	dog	none	19	2	5
73	770	1	neutral	child	none	19	2	6
73	E92A	0	neutral	dog	none	19	2	7
73	N9HK	0	neutral	dog	none	19	2	8
73	B7G3	0	aggression	dog	none	19	2	9
73	345	1	play	child	none	19	2	10
73	XH00	1	aggression	nhp	none	19	2	11
73	58FC	1	neutral	nhp	none	19	2	12
73	7W1W	1	neutral	dog	none	19	2	13
73	NL02	1	play	dog	none	19	2	14
73	PF01	1	aggression	child	none	19	2	15
73	690	0	neutral	child	none	19	2	16
73	VG9E	1	play	nhp	none	19	2	17
73	4115	0	aggression	child	none	19	2	18
73	X79M	0	neutral	nhp	none	19	2	19
73	JQIY	1	play	dog	none	19	2	20
73	0DGW	1	aggression	nhp	none	19	2	21
73	7U9O	1	neutral	nhp	none	19	2	22
73	OAHX	0	aggression	dog	none	19	2	23
73	4514	1	play	child	none	19	2	24
73	REPB	0	aggression	dog	none	19	2	25
73	LF01	1	neutral	child	none	19	2	26
73	IT3F	1	play	nhp	none	19	2	27
74	4142	1	play	child	dog	49	1	1
74	NL02	1	play	dog	dog	49	1	2
74	58FC	1	neutral	nhp	dog	49	1	3
74	IT3F	1	play	nhp	dog	49	1	4
74	VG9E	1	play	nhp	dog	49	1	5
74	4514	0	play	child	dog	49	1	6
74	7W1W	1	neutral	dog	dog	49	1	7
74	Y7Q4	1	play	dog	dog	49	1	8
74	LF01	1	neutral	child	dog	49	1	9
74	PF01	0	aggression	child	dog	49	1	10
74	690	1	neutral	child	dog	49	1	11
74	X79M	0	neutral	nhp	dog	49	1	12
74	XH00	1	aggression	nhp	dog	49	1	13
74	JQIY	1	play	dog	dog	49	1	14
74	OITQ	1	play	nhp	dog	49	1	15
74	REPB	0	aggression	dog	dog	49	1	16
74	770	1	neutral	child	dog	49	1	17
74	7U9O	1	neutral	nhp	dog	49	1	18
74	OAHX	0	aggression	dog	dog	49	1	19
74	N9HK	0	neutral	dog	dog	49	1	20
74	Z0DW	1	aggression	nhp	dog	49	1	21
74	345	1	play	child	dog	49	1	22
74	E92A	0	neutral	dog	dog	49	1	23
74	B7G3	0	aggression	dog	dog	49	1	24
74	AA02	1	aggression	child	dog	49	1	25
74	0DGW	0	aggression	nhp	dog	49	1	26
74	4115	0	aggression	child	dog	49	1	27
75	FOX9	1	play	dog	dog	22	1	1
75	A2GLl	0	aggression	nhp	dog	22	1	2
75	CPIT	0	neutral	dog	dog	22	1	3
75	EVE5	1	aggression	dog	dog	22	1	4
75	PL01l	1	play	nhp	dog	22	1	5
75	PF03	1	aggression	child	dog	22	1	6
75	RIP1	1	aggression	dog	dog	22	1	7
75	FP03l	1	play	nhp	dog	22	1	8
75	NE01l	1	neutral	nhp	dog	22	1	9
75	4931	1	neutral	child	dog	22	1	10
75	PM2I	0	aggression	dog	dog	22	1	11
75	7985	1	aggression	child	dog	22	1	12
75	U0GL	0	neutral	dog	dog	22	1	13
75	IPXY	0	play	dog	dog	22	1	14
75	4440	1	neutral	child	dog	22	1	15
75	B4SLI	0	aggression	nhp	dog	22	1	16
75	129	1	play	child	dog	22	1	17
75	NP02l	1	neutral	nhp	dog	22	1	18
75	PDKO	1	neutral	dog	dog	22	1	19
75	KGUKI	0	play	nhp	dog	22	1	20
75	OIOA	1	play	dog	dog	22	1	21
75	AA01	1	aggression	child	dog	22	1	22
75	KS01	1	play	child	dog	22	1	23
75	LF02	0	neutral	child	dog	22	1	24
75	686	1	play	child	dog	22	1	25
75	EWFLl	1	neutral	nhp	dog	22	1	26
75	HKMLI	1	aggression	nhp	dog	22	1	27
76	IPXY	1	play	dog	dog	31	1	1
76	686	0	play	child	dog	31	1	2
76	HKMLI	1	aggression	nhp	dog	31	1	3
76	A2GLl	0	aggression	nhp	dog	31	1	4
76	FP03l	0	play	nhp	dog	31	1	5
76	RIP1	0	aggression	dog	dog	31	1	6
76	7985	1	aggression	child	dog	31	1	7
76	4440	1	neutral	child	dog	31	1	8
76	AA01	1	aggression	child	dog	31	1	9
76	CPIT	0	neutral	dog	dog	31	1	10
76	PM2I	0	aggression	dog	dog	31	1	11
76	FOX9	1	play	dog	dog	31	1	12
76	EWFLl	1	neutral	nhp	dog	31	1	13
76	PDKO	1	neutral	dog	dog	31	1	14
76	EVE5	1	aggression	dog	dog	31	1	15
76	NE01l	1	neutral	nhp	dog	31	1	16
76	U0GL	1	neutral	dog	dog	31	1	17
76	PF03	0	aggression	child	dog	31	1	18
76	4931	1	neutral	child	dog	31	1	19
76	PL01l	1	play	nhp	dog	31	1	20
76	KGUKI	0	play	nhp	dog	31	1	21
76	129	1	play	child	dog	31	1	22
76	B4SLI	1	aggression	nhp	dog	31	1	23
76	NP02l	1	neutral	nhp	dog	31	1	24
76	KS01	1	play	child	dog	31	1	25
76	OIOA	0	play	dog	dog	31	1	26
76	LF02	1	neutral	child	dog	31	1	27
77	FOX9	1	play	dog	child	14	1	1
77	PDKO	1	neutral	dog	child	14	1	2
77	HKMLI	1	aggression	nhp	child	14	1	3
77	PF03	1	aggression	child	child	14	1	4
77	LF02	0	neutral	child	child	14	1	5
77	EVE5	0	aggression	dog	child	14	1	6
77	PL01l	1	play	nhp	child	14	1	7
77	4440	1	neutral	child	child	14	1	8
77	OIOA	0	play	dog	child	14	1	9
77	U0GL	1	neutral	dog	child	14	1	10
77	FP03l	0	play	nhp	child	14	1	11
77	CPIT	0	neutral	dog	child	14	1	12
77	129	1	play	child	child	14	1	13
77	RIP1	0	aggression	dog	child	14	1	14
77	EWFLl	1	neutral	nhp	child	14	1	15
77	KS01	1	play	child	child	14	1	16
77	A2GLl	0	aggression	nhp	child	14	1	17
77	686	0	play	child	child	14	1	18
77	IPXY	0	play	dog	child	14	1	19
77	AA01	1	aggression	child	child	14	1	20
77	PM2I	1	aggression	dog	child	14	1	21
77	4931	0	neutral	child	child	14	1	22
77	7985	1	aggression	child	child	14	1	23
77	KGUKI	1	play	nhp	child	14	1	24
77	NE01l	0	neutral	nhp	child	14	1	25
77	B4SLI	0	aggression	nhp	child	14	1	26
77	NP02l	1	neutral	nhp	child	14	1	27
78	Y7Q4	1	play	dog	dog	32	1	1
78	B7G3	0	aggression	dog	dog	32	1	2
78	N9HK	1	neutral	dog	dog	32	1	3
78	OITQ	1	play	nhp	dog	32	1	4
78	REPB	1	aggression	dog	dog	32	1	5
78	NL02	1	play	dog	dog	32	1	6
78	7U9O	1	neutral	nhp	dog	32	1	7
78	345	1	play	child	dog	32	1	8
78	E92A	1	neutral	dog	dog	32	1	9
78	4115	0	aggression	child	dog	32	1	10
78	PF01	1	aggression	child	dog	32	1	11
78	IT3F	0	play	nhp	dog	32	1	12
78	690	0	neutral	child	dog	32	1	13
78	58FC	1	neutral	nhp	dog	32	1	14
78	770	1	neutral	child	dog	32	1	15
78	4514	1	play	child	dog	32	1	16
78	0DGW	1	aggression	nhp	dog	32	1	17
78	OAHX	0	aggression	dog	dog	32	1	18
78	7W1W	1	neutral	dog	dog	32	1	19
78	X79M	0	neutral	nhp	dog	32	1	20
78	LF01	1	neutral	child	dog	32	1	21
78	Z0DW	1	aggression	nhp	dog	32	1	22
78	VG9E	1	play	nhp	dog	32	1	23
78	4142	1	play	child	dog	32	1	24
78	AA02	1	aggression	child	dog	32	1	25
78	JQIY	1	play	dog	dog	32	1	26
78	XH00	1	aggression	nhp	dog	32	1	27
79	KGUKI	1	play	nhp	none	32	1	1
79	FP03l	1	play	nhp	none	32	1	2
79	PL01l	0	play	nhp	none	32	1	3
79	129	0	play	child	none	32	1	4
79	PF03	1	aggression	child	none	32	1	5
79	PDKO	1	neutral	dog	none	32	1	6
79	KS01	1	play	child	none	32	1	7
79	RIP1	1	aggression	dog	none	32	1	8
79	CPIT	0	neutral	dog	none	32	1	9
79	7985	1	aggression	child	none	32	1	10
79	NP02l	1	neutral	nhp	none	32	1	11
79	4931	1	play	child	none	32	1	12
79	U0GL	0	neutral	dog	none	32	1	13
79	PM2I	0	aggression	dog	none	32	1	14
79	HKMLI	1	aggression	nhp	none	32	1	15
79	EVE5	1	aggression	dog	none	32	1	16
79	686	0	play	child	none	32	1	17
79	IPXY	1	play	dog	none	32	1	18
79	B4SLI	1	aggression	nhp	none	32	1	19
79	OIOA	1	play	dog	none	32	1	20
79	NE01l	1	neutral	nhp	none	32	1	21
79	4440	1	neutral	child	none	32	1	22
79	AA01	1	aggression	child	none	32	1	23
79	A2GLl	0	aggression	nhp	none	32	1	24
79	LF02	0	neutral	child	none	32	1	25
79	EWFLl	1	neutral	nhp	none	32	1	26
79	FOX9	0	play	dog	none	32	1	27
80	AA01	0	aggression	child	dog	66	2	1
80	EWFLl	1	neutral	nhp	dog	66	2	2
80	4440	1	neutral	child	dog	66	2	3
80	IPXY	1	play	dog	dog	66	2	4
80	FOX9	1	play	dog	dog	66	2	5
80	CPIT	0	neutral	dog	dog	66	2	6
80	4931	0	neutral	child	dog	66	2	7
80	OIOA	1	play	dog	dog	66	2	8
80	LF02	1	neutral	child	dog	66	2	9
80	PL01l	1	play	nhp	dog	66	2	10
80	686	0	play	child	dog	66	2	11
80	HKMLI	1	aggression	nhp	dog	66	2	12
80	A2GLl	0	aggression	nhp	dog	66	2	13
80	PF03	0	aggression	child	dog	66	2	14
80	RIP1	1	aggression	dog	dog	66	2	15
80	PM2I	0	aggression	dog	dog	66	2	16
80	EVE5	0	aggression	dog	dog	66	2	17
80	NE01l	0	neutral	nhp	dog	66	2	18
80	7985	1	aggression	child	dog	66	2	19
80	NP02l	0	neutral	nhp	dog	66	2	20
80	U0GL	1	neutral	dog	dog	66	2	21
80	129	0	play	child	dog	66	2	22
80	FP03l	1	play	nhp	dog	66	2	23
80	KGUKI	0	play	nhp	dog	66	2	24
80	B4SLI	1	aggression	nhp	dog	66	2	25
80	PDKO	1	neutral	dog	dog	66	2	26
80	KS01	0	play	child	dog	66	2	27
81	770	0	neutral	child	dog	26	1	1
81	X79M	0	neutral	nhp	dog	26	1	2
81	JQIY	1	play	dog	dog	26	1	3
81	LF01	0	neutral	child	dog	26	1	4
81	4115	1	aggression	child	dog	26	1	5
81	N9HK	1	neutral	dog	dog	26	1	6
81	B7G3	0	aggression	dog	dog	26	1	7
81	VG9E	0	play	nhp	dog	26	1	8
81	4514	0	play	child	dog	26	1	9
81	AA02	1	aggression	child	dog	26	1	10
81	PF01	1	aggression	child	dog	26	1	11
81	E92A	0	neutral	dog	dog	26	1	12
81	IT3F	0	play	nhp	dog	26	1	13
81	OITQ	1	play	nhp	dog	26	1	14
81	Y7Q4	0	play	dog	dog	26	1	15
81	7U9O	1	neutral	nhp	dog	26	1	16
81	690	1	neutral	child	dog	26	1	17
81	345	1	play	child	dog	26	1	18
81	4142	1	play	child	dog	26	1	19
81	OAHX	0	aggression	dog	dog	26	1	20
81	REPB	0	aggression	dog	dog	26	1	21
81	NL02	1	play	dog	dog	26	1	22
81	Z0DW	1	aggression	nhp	dog	26	1	23
81	58FC	1	neutral	nhp	dog	26	1	24
81	XH00	1	aggression	nhp	dog	26	1	25
81	7W1W	1	neutral	dog	dog	26	1	26
81	0DGW	1	aggression	nhp	dog	26	1	27
82	E92A	0	neutral	dog	none	74	1	1
82	4142	0	play	child	none	74	1	2
82	X79M	0	neutral	nhp	none	74	1	3
82	7U9O	1	neutral	nhp	none	74	1	4
82	IT3F	0	play	nhp	none	74	1	5
82	NL02	1	play	dog	none	74	1	6
82	0DGW	0	aggression	nhp	none	74	1	7
82	Z0DW	0	aggression	nhp	none	74	1	8
82	REPB	1	aggression	dog	none	74	1	9
82	OITQ	1	play	nhp	none	74	1	10
82	58FC	1	neutral	nhp	none	74	1	11
82	7W1W	0	neutral	dog	none	74	1	12
82	Y7Q4	0	play	dog	none	74	1	13
82	4115	0	aggression	child	none	74	1	14
82	4514	1	play	child	none	74	1	15
82	LF01	1	neutral	child	none	74	1	16
82	PF01	0	aggression	child	none	74	1	17
82	OAHX	0	aggression	dog	none	74	1	18
82	690	0	neutral	child	none	74	1	19
82	B7G3	0	aggression	dog	none	74	1	20
82	345	1	play	child	none	74	1	21
82	N9HK	0	neutral	dog	none	74	1	22
82	770	1	neutral	child	none	74	1	23
82	VG9E	1	play	nhp	none	74	1	24
82	AA02	1	aggression	child	none	74	1	25
82	XH00	0	aggression	nhp	none	74	1	26
82	JQIY	1	play	dog	none	74	1	27
83	NP02l	1	neutral	nhp	child	21	1	1
83	AA01	0	aggression	child	child	21	1	2
83	PF03	1	aggression	child	child	21	1	3
83	4931	0	neutral	child	child	21	1	4
83	4440	1	neutral	child	child	21	1	5
83	U0GL	1	neutral	dog	child	21	1	6
83	686	1	play	child	child	21	1	7
83	HKMLI	1	aggression	nhp	child	21	1	8
83	NE01l	0	neutral	nhp	child	21	1	9
83	FP03l	0	play	nhp	child	21	1	10
83	PDKO	1	neutral	dog	child	21	1	11
83	LF02	1	neutral	child	child	21	1	12
83	PL01l	0	play	nhp	child	21	1	13
83	RIP1	0	aggression	dog	child	21	1	14
83	A2GLl	0	aggression	nhp	child	21	1	15
83	PM2I	0	aggression	dog	child	21	1	16
83	KGUKI	1	play	nhp	child	21	1	17
83	OIOA	1	play	dog	child	21	1	18
83	FOX9	1	play	dog	child	21	1	19
83	IPXY	0	play	dog	child	21	1	20
83	CPIT	0	neutral	dog	child	21	1	21
83	129	0	play	child	child	21	1	22
83	7985	1	aggression	child	child	21	1	23
83	KS01	0	play	child	child	21	1	24
83	EWFLl	1	neutral	nhp	child	21	1	25
83	EVE5	1	aggression	dog	child	21	1	26
83	B4SLI	1	aggression	nhp	child	21	1	27
84	OITQ	0	play	nhp	child	29	2	1
84	JQIY	0	play	dog	child	29	2	2
84	E92A	1	neutral	dog	child	29	2	3
84	4115	0	aggression	child	child	29	2	4
84	345	1	play	child	child	29	2	5
84	AA02	1	aggression	child	child	29	2	6
84	58FC	1	neutral	nhp	child	29	2	7
84	VG9E	1	play	nhp	child	29	2	8
84	B7G3	1	aggression	dog	child	29	2	9
84	LF01	1	neutral	child	child	29	2	10
84	REPB	0	aggression	dog	child	29	2	11
84	690	1	neutral	child	child	29	2	12
84	X79M	1	neutral	nhp	child	29	2	13
84	NL02	1	play	dog	child	29	2	14
84	PF01	1	aggression	child	child	29	2	15
84	IT3F	1	play	nhp	child	29	2	16
84	Y7Q4	1	play	dog	child	29	2	17
84	7U9O	1	neutral	nhp	child	29	2	18
84	7W1W	1	neutral	dog	child	29	2	19
84	0DGW	1	aggression	nhp	child	29	2	20
84	N9HK	0	neutral	dog	child	29	2	21
84	4514	1	play	child	child	29	2	22
84	OAHX	0	aggression	dog	child	29	2	23
84	Z0DW	1	aggression	nhp	child	29	2	24
84	4142	0	play	child	child	29	2	25
84	770	1	neutral	child	child	29	2	26
84	XH00	1	aggression	nhp	child	29	2	27
85	CPIT	0	neutral	dog	dog	22	2	1
85	NE01l	0	neutral	nhp	dog	22	2	2
85	PDKO	0	neutral	dog	dog	22	2	3
85	PL01l	0	play	nhp	dog	22	2	4
85	NP02l	1	neutral	nhp	dog	22	2	5
85	AA01	1	aggression	child	dog	22	2	6
85	OIOA	1	play	dog	dog	22	2	7
85	IPXY	0	play	dog	dog	22	2	8
85	HKMLI	1	aggression	nhp	dog	22	2	9
85	U0GL	1	neutral	dog	dog	22	2	10
85	FP03l	0	play	nhp	dog	22	2	11
85	7985	1	aggression	child	dog	22	2	12
85	A2GLl	1	aggression	nhp	dog	22	2	13
85	4931	0	neutral	child	dog	22	2	14
85	4440	0	neutral	child	dog	22	2	15
85	129	1	play	child	dog	22	2	16
85	KGUKI	0	play	nhp	dog	22	2	17
85	EWFLl	1	neutral	nhp	dog	22	2	18
85	FOX9	1	play	dog	dog	22	2	19
85	PM2I	0	aggression	dog	dog	22	2	20
85	KS01	1	play	child	dog	22	2	21
85	LF02	1	neutral	child	dog	22	2	22
85	RIP1	0	aggression	dog	dog	22	2	23
85	PF03	1	aggression	child	dog	22	2	24
85	EVE5	0	aggression	dog	dog	22	2	25
85	686	1	play	child	dog	22	2	26
85	B4SLI	1	aggression	nhp	dog	22	2	27
86	E92A	0	neutral	dog	child	59	1	1
86	PF01	0	aggression	child	child	59	1	2
86	4142	0	play	child	child	59	1	3
86	4115	1	aggression	child	child	59	1	4
86	0DGW	0	aggression	nhp	child	59	1	5
86	VG9E	1	play	nhp	child	59	1	6
86	IT3F	1	play	nhp	child	59	1	7
86	XH00	1	aggression	nhp	child	59	1	8
86	770	1	neutral	child	child	59	1	9
86	690	1	neutral	child	child	59	1	10
86	JQIY	1	play	dog	child	59	1	11
86	AA02	1	aggression	child	child	59	1	12
86	345	1	play	child	child	59	1	13
86	B7G3	0	aggression	dog	child	59	1	14
86	7W1W	1	neutral	dog	child	59	1	15
86	LF01	1	neutral	child	child	59	1	16
86	Y7Q4	1	play	dog	child	59	1	17
86	NL02	1	play	dog	child	59	1	18
86	OAHX	0	aggression	dog	child	59	1	19
86	Z0DW	1	aggression	nhp	child	59	1	20
86	REPB	0	aggression	dog	child	59	1	21
86	X79M	0	neutral	nhp	child	59	1	22
86	58FC	1	neutral	nhp	child	59	1	23
86	OITQ	1	play	nhp	child	59	1	24
86	N9HK	0	neutral	dog	child	59	1	25
86	7U9O	1	neutral	nhp	child	59	1	26
86	4514	1	play	child	child	59	1	27
87	4931	1	neutral	child	child	46	1	1
87	U0GL	1	neutral	dog	child	46	1	2
87	AA01	0	aggression	child	child	46	1	3
87	B4SLI	0	aggression	nhp	child	46	1	4
87	686	0	play	child	child	46	1	5
87	4440	1	neutral	child	child	46	1	6
87	KGUKI	0	play	nhp	child	46	1	7
87	RIP1	0	aggression	dog	child	46	1	8
87	HKMLI	0	aggression	nhp	child	46	1	9
87	FOX9	1	play	dog	child	46	1	10
87	PDKO	0	neutral	dog	child	46	1	11
87	PM2I	0	aggression	dog	child	46	1	12
87	OIOA	0	play	dog	child	46	1	13
87	NP02l	1	neutral	nhp	child	46	1	14
87	IPXY	0	play	dog	child	46	1	15
87	129	1	play	child	child	46	1	16
87	FP03l	1	play	nhp	child	46	1	17
87	EVE5	1	aggression	dog	child	46	1	18
87	NE01l	0	neutral	nhp	child	46	1	19
87	PL01l	1	play	nhp	child	46	1	20
87	7985	1	aggression	child	child	46	1	21
87	PF03	1	aggression	child	child	46	1	22
87	LF02	0	neutral	child	child	46	1	23
87	CPIT	0	neutral	dog	child	46	1	24
87	EWFLl	1	neutral	nhp	child	46	1	25
87	A2GLl	0	aggression	nhp	child	46	1	26
87	KS01	0	play	child	child	46	1	27
88	PL01l	1	play	nhp	dog	22	1	1
88	AA01	0	aggression	child	dog	22	1	2
88	A2GLl	1	aggression	nhp	dog	22	1	3
88	4931	0	neutral	child	dog	22	1	4
88	KS01	0	play	child	dog	22	1	5
88	EWFLl	1	neutral	nhp	dog	22	1	6
88	U0GL	0	neutral	dog	dog	22	1	7
88	OIOA	1	play	dog	dog	22	1	8
88	7985	1	aggression	child	dog	22	1	9
88	KGUKI	0	play	nhp	dog	22	1	10
88	PDKO	0	neutral	dog	dog	22	1	11
88	HKMLI	1	aggression	nhp	dog	22	1	12
88	RIP1	1	aggression	dog	dog	22	1	13
88	FOX9	1	play	dog	dog	22	1	14
88	IPXY	1	play	dog	dog	22	1	15
88	CPIT	0	neutral	dog	dog	22	1	16
88	4440	1	neutral	child	dog	22	1	17
88	LF02	0	neutral	child	dog	22	1	18
88	NP02l	1	neutral	nhp	dog	22	1	19
88	129	1	play	child	dog	22	1	20
88	NE01l	0	neutral	nhp	dog	22	1	21
88	PF03	1	aggression	child	dog	22	1	22
88	PM2I	0	aggression	dog	dog	22	1	23
88	B4SLI	0	aggression	nhp	dog	22	1	24
88	686	1	play	child	dog	22	1	25
88	FP03l	0	play	nhp	dog	22	1	26
88	EVE5	1	aggression	dog	dog	22	1	27
89	IT3F	1	play	nhp	dog	13	1	1
89	690	1	neutral	child	dog	13	1	2
89	VG9E	1	play	nhp	dog	13	1	3
89	4115	0	aggression	child	dog	13	1	4
89	XH00	1	aggression	nhp	dog	13	1	5
89	N9HK	0	neutral	dog	dog	13	1	6
89	7W1W	1	neutral	dog	dog	13	1	7
89	7U9O	1	neutral	nhp	dog	13	1	8
89	OAHX	0	aggression	dog	dog	13	1	9
89	PF01	0	aggression	child	dog	13	1	10
89	E92A	1	neutral	dog	dog	13	1	11
89	0DGW	0	aggression	nhp	dog	13	1	12
89	58FC	1	neutral	nhp	dog	13	1	13
89	Z0DW	0	aggression	nhp	dog	13	1	14
89	4142	1	play	child	dog	13	1	15
89	770	1	neutral	child	dog	13	1	16
89	4514	1	play	child	dog	13	1	17
89	OITQ	1	play	nhp	dog	13	1	18
89	AA02	1	aggression	child	dog	13	1	19
89	B7G3	0	aggression	dog	dog	13	1	20
89	JQIY	1	play	dog	dog	13	1	21
89	X79M	0	neutral	nhp	dog	13	1	22
89	345	0	play	child	dog	13	1	23
89	LF01	1	neutral	child	dog	13	1	24
89	Y7Q4	0	play	dog	dog	13	1	25
89	REPB	1	aggression	dog	dog	13	1	26
89	NL02	0	play	dog	dog	13	1	27
90	JQIY	1	play	dog	dog	21	1	1
90	690	1	neutral	child	dog	21	1	2
90	VG9E	1	play	nhp	dog	21	1	3
90	Z0DW	1	aggression	nhp	dog	21	1	4
90	AA02	1	aggression	child	dog	21	1	5
90	4115	1	aggression	child	dog	21	1	6
90	REPB	1	aggression	dog	dog	21	1	7
90	LF01	1	neutral	child	dog	21	1	8
90	XH00	0	aggression	nhp	dog	21	1	9
90	Y7Q4	0	play	dog	dog	21	1	10
90	7U9O	1	neutral	nhp	dog	21	1	11
90	X79M	0	neutral	nhp	dog	21	1	12
90	0DGW	1	aggression	nhp	dog	21	1	13
90	770	0	neutral	child	dog	21	1	14
90	E92A	0	neutral	dog	dog	21	1	15
90	OITQ	1	play	nhp	dog	21	1	16
90	345	1	play	child	dog	21	1	17
90	OAHX	1	aggression	dog	dog	21	1	18
90	58FC	1	neutral	nhp	dog	21	1	19
90	4142	0	play	child	dog	21	1	20
90	PF01	1	aggression	child	dog	21	1	21
90	7W1W	1	neutral	dog	dog	21	1	22
90	4514	1	play	child	dog	21	1	23
90	IT3F	1	play	nhp	dog	21	1	24
90	N9HK	0	neutral	dog	dog	21	1	25
90	NL02	1	play	dog	dog	21	1	26
90	B7G3	1	aggression	dog	dog	21	1	27
91	4514	1	play	child	dog	25	2	1
91	0DGW	0	aggression	nhp	dog	25	2	2
91	PF01	0	aggression	child	dog	25	2	3
91	770	1	neutral	child	dog	25	2	4
91	690	1	neutral	child	dog	25	2	5
91	Y7Q4	0	play	dog	dog	25	2	6
91	N9HK	1	neutral	dog	dog	25	2	7
91	345	1	play	child	dog	25	2	8
91	AA02	1	aggression	child	dog	25	2	9
91	Z0DW	1	aggression	nhp	dog	25	2	10
91	4115	0	aggression	child	dog	25	2	11
91	B7G3	0	aggression	dog	dog	25	2	12
91	IT3F	0	play	nhp	dog	25	2	13
91	OITQ	1	play	nhp	dog	25	2	14
91	4142	1	play	child	dog	25	2	15
91	LF01	1	neutral	child	dog	25	2	16
91	7W1W	0	neutral	dog	dog	25	2	17
91	VG9E	1	play	nhp	dog	25	2	18
91	7U9O	1	neutral	nhp	dog	25	2	19
91	X79M	0	neutral	nhp	dog	25	2	20
91	JQIY	1	play	dog	dog	25	2	21
91	XH00	0	aggression	nhp	dog	25	2	22
91	E92A	1	neutral	dog	dog	25	2	23
91	NL02	1	play	dog	dog	25	2	24
91	OAHX	1	aggression	dog	dog	25	2	25
91	REPB	0	aggression	dog	dog	25	2	26
91	58FC	1	neutral	nhp	dog	25	2	27
92	FP03l	1	play	nhp	nhp	25	2	1
92	U0GL	1	neutral	dog	nhp	25	2	2
92	NE01l	1	neutral	nhp	nhp	25	2	3
92	CPIT	0	neutral	dog	nhp	25	2	4
92	A2GLl	1	aggression	nhp	nhp	25	2	5
92	B4SLI	1	aggression	nhp	nhp	25	2	6
92	7985	1	aggression	child	nhp	25	2	7
92	686	0	play	child	nhp	25	2	8
92	PM2I	0	aggression	dog	nhp	25	2	9
92	4931	0	neutral	child	nhp	25	2	10
92	PL01l	1	play	nhp	nhp	25	2	11
92	PF03	0	aggression	child	nhp	25	2	12
92	AA01	1	aggression	child	nhp	25	2	13
92	129	0	play	child	nhp	25	2	14
92	RIP1	0	aggression	dog	nhp	25	2	15
92	PDKO	1	neutral	dog	nhp	25	2	16
92	KS01	1	play	child	nhp	25	2	17
92	NP02l	1	neutral	nhp	nhp	25	2	18
92	KGUKI	1	play	nhp	nhp	25	2	19
92	EVE5	1	aggression	dog	nhp	25	2	20
92	EWFLl	1	neutral	nhp	nhp	25	2	21
92	LF02	0	neutral	child	nhp	25	2	22
92	IPXY	1	play	dog	nhp	25	2	23
92	4440	0	neutral	child	nhp	25	2	24
92	HKMLI	1	aggression	nhp	nhp	25	2	25
92	FOX9	1	play	dog	nhp	25	2	26
92	OIOA	0	play	dog	nhp	25	2	27
93	770	1	neutral	child	none	20	2	1
93	N9HK	1	neutral	dog	none	20	2	2
93	AA02	1	aggression	child	none	20	2	3
93	VG9E	0	play	nhp	none	20	2	4
93	58FC	1	neutral	nhp	none	20	2	5
93	Z0DW	1	aggression	nhp	none	20	2	6
93	B7G3	0	aggression	dog	none	20	2	7
93	Y7Q4	1	play	dog	none	20	2	8
93	NL02	1	play	dog	none	20	2	9
93	E92A	0	neutral	dog	none	20	2	10
93	LF01	0	neutral	child	none	20	2	11
93	7U9O	1	neutral	nhp	none	20	2	12
93	OAHX	0	aggression	dog	none	20	2	13
93	7W1W	1	neutral	dog	none	20	2	14
93	4115	0	aggression	child	none	20	2	15
93	OITQ	0	play	nhp	none	20	2	16
93	REPB	0	aggression	dog	none	20	2	17
93	4514	0	play	child	none	20	2	18
93	0DGW	0	aggression	nhp	none	20	2	19
93	XH00	1	aggression	nhp	none	20	2	20
93	4142	1	play	child	none	20	2	21
93	IT3F	0	play	nhp	none	20	2	22
93	690	1	neutral	child	none	20	2	23
93	X79M	1	neutral	nhp	none	20	2	24
93	345	1	play	child	none	20	2	25
93	PF01	1	aggression	child	none	20	2	26
93	JQIY	1	play	dog	none	20	2	27
94	HKMLI	1	aggression	nhp	none	21	1	1
94	PF03	0	aggression	child	none	21	1	2
94	LF02	0	neutral	child	none	21	1	3
94	PM2I	0	aggression	dog	none	21	1	4
94	PL01l	1	play	nhp	none	21	1	5
94	686	1	play	child	none	21	1	6
94	CPIT	0	neutral	dog	none	21	1	7
94	FP03l	1	play	nhp	none	21	1	8
94	KS01	0	play	child	none	21	1	9
94	A2GLl	1	aggression	nhp	none	21	1	10
94	IPXY	0	play	dog	none	21	1	11
94	B4SLI	0	aggression	nhp	none	21	1	12
94	RIP1	1	aggression	dog	none	21	1	13
94	4931	0	neutral	child	none	21	1	14
94	NP02l	1	neutral	nhp	none	21	1	15
94	U0GL	1	neutral	dog	none	21	1	16
94	NE01l	0	neutral	nhp	none	21	1	17
94	4440	1	neutral	child	none	21	1	18
94	OIOA	1	play	dog	none	21	1	19
94	FOX9	1	play	dog	none	21	1	20
94	PDKO	0	neutral	dog	none	21	1	21
94	AA01	1	aggression	child	none	21	1	22
94	7985	1	aggression	child	none	21	1	23
94	EVE5	1	aggression	dog	none	21	1	24
94	129	0	play	child	none	21	1	25
94	KGUKI	0	play	nhp	none	21	1	26
94	EWFLl	1	neutral	nhp	none	21	1	27
95	REPB	1	aggression	dog	none	23	1	1
95	Y7Q4	1	play	dog	none	23	1	2
95	690	1	neutral	child	none	23	1	3
95	B7G3	1	aggression	dog	none	23	1	4
95	JQIY	1	play	dog	none	23	1	5
95	770	1	neutral	child	none	23	1	6
95	58FC	1	neutral	nhp	none	23	1	7
95	NL02	1	play	dog	none	23	1	8
95	AA02	1	aggression	child	none	23	1	9
95	OAHX	1	aggression	dog	none	23	1	10
95	X79M	1	neutral	nhp	none	23	1	11
95	XH00	1	aggression	nhp	none	23	1	12
95	0DGW	0	aggression	nhp	none	23	1	13
95	N9HK	0	neutral	dog	none	23	1	14
95	4514	1	play	child	none	23	1	15
95	IT3F	0	play	nhp	none	23	1	16
95	LF01	1	neutral	child	none	23	1	17
95	4115	0	aggression	child	none	23	1	18
95	345	1	play	child	none	23	1	19
95	VG9E	0	play	nhp	none	23	1	20
95	OITQ	0	play	nhp	none	23	1	21
95	7U9O	1	neutral	nhp	none	23	1	22
95	Z0DW	1	aggression	nhp	none	23	1	23
95	4142	1	play	child	none	23	1	24
95	PF01	1	aggression	child	none	23	1	25
95	7W1W	1	neutral	dog	none	23	1	26
95	E92A	0	neutral	dog	none	23	1	27
96	7U9O	1	neutral	nhp	nhp	27	1	1
96	VG9E	0	play	nhp	nhp	27	1	2
96	0DGW	1	aggression	nhp	nhp	27	1	3
96	58FC	1	neutral	nhp	nhp	27	1	4
96	LF01	1	neutral	child	nhp	27	1	5
96	345	1	play	child	nhp	27	1	6
96	X79M	1	neutral	nhp	nhp	27	1	7
96	OITQ	0	play	nhp	nhp	27	1	8
96	PF01	1	aggression	child	nhp	27	1	9
96	N9HK	0	neutral	dog	nhp	27	1	10
96	690	1	neutral	child	nhp	27	1	11
96	Z0DW	1	aggression	nhp	nhp	27	1	12
96	JQIY	1	play	dog	nhp	27	1	13
96	REPB	1	aggression	dog	nhp	27	1	14
96	B7G3	1	aggression	dog	nhp	27	1	15
96	XH00	1	aggression	nhp	nhp	27	1	16
96	AA02	1	aggression	child	nhp	27	1	17
96	770	1	neutral	child	nhp	27	1	18
96	4142	0	play	child	nhp	27	1	19
96	4514	1	play	child	nhp	27	1	20
96	4115	0	aggression	child	nhp	27	1	21
96	NL02	1	play	dog	nhp	27	1	22
96	Y7Q4	1	play	dog	nhp	27	1	23
96	E92A	1	neutral	dog	nhp	27	1	24
96	7W1W	1	neutral	dog	nhp	27	1	25
96	OAHX	0	aggression	dog	nhp	27	1	26
96	IT3F	1	play	nhp	nhp	27	1	27
97	XH00	1	aggression	nhp	dog	24	2	1
97	JQIY	1	play	dog	dog	24	2	2
97	OAHX	0	aggression	dog	dog	24	2	3
97	7U9O	1	neutral	nhp	dog	24	2	4
97	X79M	1	neutral	nhp	dog	24	2	5
97	NL02	1	play	dog	dog	24	2	6
97	770	1	neutral	child	dog	24	2	7
97	N9HK	1	neutral	dog	dog	24	2	8
97	REPB	0	aggression	dog	dog	24	2	9
97	690	0	neutral	child	dog	24	2	10
97	VG9E	1	play	nhp	dog	24	2	11
97	IT3F	0	play	nhp	dog	24	2	12
97	Z0DW	1	aggression	nhp	dog	24	2	13
97	E92A	0	neutral	dog	dog	24	2	14
97	B7G3	0	aggression	dog	dog	24	2	15
97	4514	0	play	child	dog	24	2	16
97	0DGW	1	aggression	nhp	dog	24	2	17
97	4115	0	aggression	child	dog	24	2	18
97	AA02	1	aggression	child	dog	24	2	19
97	7W1W	0	neutral	dog	dog	24	2	20
97	Y7Q4	1	play	dog	dog	24	2	21
97	OITQ	0	play	nhp	dog	24	2	22
97	PF01	1	aggression	child	dog	24	2	23
97	345	1	play	child	dog	24	2	24
97	4142	1	play	child	dog	24	2	25
97	58FC	1	neutral	nhp	dog	24	2	26
97	LF01	1	neutral	child	dog	24	2	27
98	CPIT	0	neutral	dog	nhp	30	2	1
98	KGUKI	1	play	nhp	nhp	30	2	2
98	4440	1	neutral	child	nhp	30	2	3
98	AA01	0	aggression	child	nhp	30	2	4
98	PL01l	1	play	nhp	nhp	30	2	5
98	FOX9	1	play	dog	nhp	30	2	6
98	NP02l	1	neutral	nhp	nhp	30	2	7
98	PF03	0	aggression	child	nhp	30	2	8
98	KS01	1	play	child	nhp	30	2	9
98	PM2I	1	aggression	dog	nhp	30	2	10
98	LF02	1	neutral	child	nhp	30	2	11
98	4931	1	neutral	child	nhp	30	2	12
98	FP03l	0	play	nhp	nhp	30	2	13
98	OIOA	0	play	dog	nhp	30	2	14
98	EVE5	0	aggression	dog	nhp	30	2	15
98	HKMLI	1	aggression	nhp	nhp	30	2	16
98	PDKO	1	neutral	dog	nhp	30	2	17
98	U0GL	1	neutral	dog	nhp	30	2	18
98	686	0	play	child	nhp	30	2	19
98	RIP1	1	aggression	dog	nhp	30	2	20
98	A2GLl	1	aggression	nhp	nhp	30	2	21
98	EWFLl	1	neutral	nhp	nhp	30	2	22
98	129	0	play	child	nhp	30	2	23
98	IPXY	1	play	dog	nhp	30	2	24
98	NE01l	1	neutral	nhp	nhp	30	2	25
98	B4SLI	1	aggression	nhp	nhp	30	2	26
98	7985	1	aggression	child	nhp	30	2	27
99	4115	0	aggression	child	nhp	31	1	1
99	7W1W	1	neutral	dog	nhp	31	1	2
99	OAHX	0	aggression	dog	nhp	31	1	3
99	345	1	play	child	nhp	31	1	4
99	N9HK	0	neutral	dog	nhp	31	1	5
99	IT3F	1	play	nhp	nhp	31	1	6
99	58FC	1	neutral	nhp	nhp	31	1	7
99	LF01	1	neutral	child	nhp	31	1	8
99	4514	1	play	child	nhp	31	1	9
99	4142	1	play	child	nhp	31	1	10
99	Y7Q4	0	play	dog	nhp	31	1	11
99	REPB	0	aggression	dog	nhp	31	1	12
99	PF01	1	aggression	child	nhp	31	1	13
99	OITQ	1	play	nhp	nhp	31	1	14
99	E92A	1	neutral	dog	nhp	31	1	15
99	X79M	1	neutral	nhp	nhp	31	1	16
99	770	1	neutral	child	nhp	31	1	17
99	Z0DW	1	aggression	nhp	nhp	31	1	18
99	XH00	1	aggression	nhp	nhp	31	1	19
99	AA02	1	aggression	child	nhp	31	1	20
99	0DGW	1	aggression	nhp	nhp	31	1	21
99	690	1	neutral	child	nhp	31	1	22
99	JQIY	0	play	dog	nhp	31	1	23
99	B7G3	0	aggression	dog	nhp	31	1	24
99	VG9E	1	play	nhp	nhp	31	1	25
99	7U9O	1	neutral	nhp	nhp	31	1	26
99	NL02	1	play	dog	nhp	31	1	27
100	4440	0	neutral	child	child	52	2	1
100	PL01l	0	play	nhp	child	52	2	2
100	A2GLl	1	aggression	nhp	child	52	2	3
100	4931	0	neutral	child	child	52	2	4
100	KGUKI	0	play	nhp	child	52	2	5
100	EWFLl	0	neutral	nhp	child	52	2	6
100	PDKO	0	neutral	dog	child	52	2	7
100	AA01	0	aggression	child	child	52	2	8
100	B4SLI	0	aggression	nhp	child	52	2	9
100	PF03	1	aggression	child	child	52	2	10
100	NE01l	1	neutral	nhp	child	52	2	11
100	NP02l	1	neutral	nhp	child	52	2	12
100	OIOA	1	play	dog	child	52	2	13
100	EVE5	0	aggression	dog	child	52	2	14
100	PM2I	0	aggression	dog	child	52	2	15
100	IPXY	1	play	dog	child	52	2	16
100	7985	1	aggression	child	child	52	2	17
100	686	0	play	child	child	52	2	18
100	U0GL	0	neutral	dog	child	52	2	19
100	LF02	0	neutral	child	child	52	2	20
100	129	0	play	child	child	52	2	21
100	KS01	0	play	child	child	52	2	22
100	HKMLI	1	aggression	nhp	child	52	2	23
100	CPIT	0	neutral	dog	child	52	2	24
100	FOX9	1	play	dog	child	52	2	25
100	RIP1	0	aggression	dog	child	52	2	26
100	FP03l	1	play	nhp	child	52	2	27
101	OITQ	0	play	nhp	none	20	1	1
101	4142	1	play	child	none	20	1	2
101	LF01	1	neutral	child	none	20	1	3
101	690	0	neutral	child	none	20	1	4
101	PF01	1	aggression	child	none	20	1	5
101	NL02	1	play	dog	none	20	1	6
101	JQIY	0	play	dog	none	20	1	7
101	Y7Q4	0	play	dog	none	20	1	8
101	770	1	neutral	child	none	20	1	9
101	XH00	1	aggression	nhp	none	20	1	10
101	4514	1	play	child	none	20	1	11
101	345	1	play	child	none	20	1	12
101	OAHX	1	aggression	dog	none	20	1	13
101	Z0DW	0	aggression	nhp	none	20	1	14
101	7U9O	1	neutral	nhp	none	20	1	15
101	58FC	1	neutral	nhp	none	20	1	16
101	VG9E	1	play	nhp	none	20	1	17
101	0DGW	1	aggression	nhp	none	20	1	18
101	4115	0	aggression	child	none	20	1	19
101	E92A	0	neutral	dog	none	20	1	20
101	N9HK	0	neutral	dog	none	20	1	21
101	REPB	1	aggression	dog	none	20	1	22
101	X79M	1	neutral	nhp	none	20	1	23
101	7W1W	1	neutral	dog	none	20	1	24
101	B7G3	0	aggression	dog	none	20	1	25
101	AA02	1	aggression	child	none	20	1	26
101	IT3F	1	play	nhp	none	20	1	27
102	7985	1	aggression	child	dog	27	1	1
102	B4SLI	0	aggression	nhp	dog	27	1	2
102	AA01	0	aggression	child	dog	27	1	3
102	KGUKI	0	play	nhp	dog	27	1	4
102	PM2I	0	aggression	dog	dog	27	1	5
102	4931	1	neutral	child	dog	27	1	6
102	FP03l	1	play	nhp	dog	27	1	7
102	KS01	1	play	child	dog	27	1	8
102	IPXY	1	play	dog	dog	27	1	9
102	U0GL	1	neutral	dog	dog	27	1	10
102	NP02l	1	neutral	nhp	dog	27	1	11
102	EVE5	1	aggression	dog	dog	27	1	12
102	A2GLl	1	aggression	nhp	dog	27	1	13
102	RIP1	1	aggression	dog	dog	27	1	14
102	686	0	play	child	dog	27	1	15
102	PF03	0	aggression	child	dog	27	1	16
102	EWFLl	1	neutral	nhp	dog	27	1	17
102	129	1	play	child	dog	27	1	18
102	LF02	0	neutral	child	dog	27	1	19
102	FOX9	1	play	dog	dog	27	1	20
102	PL01l	0	play	nhp	dog	27	1	21
102	HKMLI	1	aggression	nhp	dog	27	1	22
102	4440	1	neutral	child	dog	27	1	23
102	PDKO	0	neutral	dog	dog	27	1	24
102	OIOA	0	play	dog	dog	27	1	25
102	CPIT	1	neutral	dog	dog	27	1	26
102	NE01l	1	neutral	nhp	dog	27	1	27
103	690	1	neutral	child	dog	20	1	1
103	58FC	1	neutral	nhp	dog	20	1	2
103	E92A	1	neutral	dog	dog	20	1	3
103	770	0	neutral	child	dog	20	1	4
103	4514	1	play	child	dog	20	1	5
103	XH00	1	aggression	nhp	dog	20	1	6
103	B7G3	0	aggression	dog	dog	20	1	7
103	PF01	1	aggression	child	dog	20	1	8
103	AA02	1	aggression	child	dog	20	1	9
103	OAHX	1	aggression	dog	dog	20	1	10
103	7W1W	1	neutral	dog	dog	20	1	11
103	4115	1	aggression	child	dog	20	1	12
103	VG9E	1	play	nhp	dog	20	1	13
103	345	1	play	child	dog	20	1	14
103	JQIY	1	play	dog	dog	20	1	15
103	Y7Q4	0	play	dog	dog	20	1	16
103	N9HK	0	neutral	dog	dog	20	1	17
103	IT3F	1	play	nhp	dog	20	1	18
103	7U9O	1	neutral	nhp	dog	20	1	19
103	OITQ	1	play	nhp	dog	20	1	20
103	NL02	1	play	dog	dog	20	1	21
103	0DGW	1	aggression	nhp	dog	20	1	22
103	LF01	1	neutral	child	dog	20	1	23
103	4142	0	play	child	dog	20	1	24
103	REPB	1	aggression	dog	dog	20	1	25
103	Z0DW	1	aggression	nhp	dog	20	1	26
103	X79M	0	neutral	nhp	dog	20	1	27
104	CPIT	0	neutral	dog	none	24	2	1
104	PDKO	1	neutral	dog	none	24	2	2
104	7985	1	aggression	child	none	24	2	3
104	129	0	play	child	none	24	2	4
104	NP02l	1	neutral	nhp	none	24	2	5
104	4440	1	neutral	child	none	24	2	6
104	IPXY	1	play	dog	none	24	2	7
104	RIP1	0	aggression	dog	none	24	2	8
104	HKMLI	1	aggression	nhp	none	24	2	9
104	FOX9	1	play	dog	none	24	2	10
104	OIOA	0	play	dog	none	24	2	11
104	4931	1	neutral	child	none	24	2	12
104	PM2I	1	aggression	dog	none	24	2	13
104	PF03	0	aggression	child	none	24	2	14
104	EWFLI	1	neutral	nhp	none	24	2	15
104	KS01	0	play	child	none	24	2	16
104	AA01	1	aggression	child	none	24	2	17
104	PL01l	0	play	nhp	none	24	2	18
104	U0GL	0	neutral	dog	none	24	2	19
104	KGUKI	0	play	nhp	none	24	2	20
104	686	0	play	child	none	24	2	21
104	B4SLI	0	aggression	nhp	none	24	2	22
104	A2GLl	1	aggression	nhp	none	24	2	23
104	NE01l	1	neutral	nhp	none	24	2	24
104	LF02	1	neutral	child	none	24	2	25
104	FP03l	1	play	nhp	none	24	2	26
104	EVE5	1	aggression	dog	none	24	2	27
105	EVE5	0	aggression	dog	none	23	1	1
105	KGUKI	0	play	nhp	none	23	1	2
105	A2GLl	1	aggression	nhp	none	23	1	3
105	FP03l	1	play	nhp	none	23	1	4
105	4931	1	neutral	child	none	23	1	5
105	B4SLI	1	aggression	nhp	none	23	1	6
105	129	0	play	child	none	23	1	7
105	FOX9	1	play	dog	none	23	1	8
105	RIP1	0	aggression	dog	none	23	1	9
105	IPXY	1	play	dog	none	23	1	10
105	OIOA	0	play	dog	none	23	1	11
105	7985	1	aggression	child	none	23	1	12
105	PF03	1	aggression	child	none	23	1	13
105	686	0	play	child	none	23	1	14
105	PM2I	0	aggression	dog	none	23	1	15
105	U0GL	1	neutral	dog	none	23	1	16
105	NP02l	1	neutral	nhp	none	23	1	17
105	AA01	0	aggression	child	none	23	1	18
105	PL01l	0	play	nhp	none	23	1	19
105	4440	1	neutral	child	none	23	1	20
105	HKMLI	1	aggression	nhp	none	23	1	21
105	EWFLI	1	neutral	nhp	none	23	1	22
105	KS01	0	play	child	none	23	1	23
105	CPIT	0	neutral	dog	none	23	1	24
105	NE01l	1	neutral	nhp	none	23	1	25
105	LF02	1	neutral	child	none	23	1	26
105	PDKO	1	neutral	dog	none	23	1	27
106	Z0DW	0	aggression	nhp	dog	23	1	1
106	58FC	1	neutral	nhp	dog	23	1	2
106	PF01	1	aggression	child	dog	23	1	3
106	LF01	1	neutral	child	dog	23	1	4
106	4514	1	play	child	dog	23	1	5
106	NL02	1	play	dog	dog	23	1	6
106	7W1W	1	neutral	dog	dog	23	1	7
106	690	0	neutral	child	dog	23	1	8
106	N9HK	1	neutral	dog	dog	23	1	9
106	XH00	0	aggression	nhp	dog	23	1	10
106	IT3F	1	play	nhp	dog	23	1	11
106	VG9E	0	play	nhp	dog	23	1	12
106	X79M	0	neutral	nhp	dog	23	1	13
106	0DGW	1	aggression	nhp	dog	23	1	14
106	JQIY	1	play	dog	dog	23	1	15
106	Y7Q4	1	play	dog	dog	23	1	16
106	4142	0	play	child	dog	23	1	17
106	OITQ	0	play	nhp	dog	23	1	18
106	B7G3	1	aggression	dog	dog	23	1	19
106	7U9O	1	neutral	nhp	dog	23	1	20
106	AA02	1	aggression	child	dog	23	1	21
106	345	1	play	child	dog	23	1	22
106	E92A	0	neutral	dog	dog	23	1	23
106	REPB	1	aggression	dog	dog	23	1	24
106	OAHX	1	aggression	dog	dog	23	1	25
106	4115	1	aggression	child	dog	23	1	26
106	770	0	neutral	child	dog	23	1	27
107	NE01l	0	neutral	nhp	nhp	22	1	1
107	4931	1	neutral	child	nhp	22	1	2
107	PDKO	0	neutral	dog	nhp	22	1	3
107	HKMLI	1	aggression	nhp	nhp	22	1	4
107	EWFLI	1	neutral	nhp	nhp	22	1	5
107	686	1	play	child	nhp	22	1	6
107	NP02l	0	neutral	nhp	nhp	22	1	7
107	RIP1	0	aggression	dog	nhp	22	1	8
107	7985	1	aggression	child	nhp	22	1	9
107	A2GLl	1	aggression	nhp	nhp	22	1	10
107	4440	1	neutral	child	nhp	22	1	11
107	PM2I	0	aggression	dog	nhp	22	1	12
107	PF03	0	aggression	child	nhp	22	1	13
107	IPXY	1	play	dog	nhp	22	1	14
107	LF02	0	neutral	child	nhp	22	1	15
107	OIOA	1	play	dog	nhp	22	1	16
107	PL01l	1	play	nhp	nhp	22	1	17
107	FP03l	1	play	nhp	nhp	22	1	18
107	KS01	0	play	child	nhp	22	1	19
107	AA01	1	aggression	child	nhp	22	1	20
107	KGUKI	1	play	nhp	nhp	22	1	21
107	U0GL	0	neutral	dog	nhp	22	1	22
107	EVE5	1	aggression	dog	nhp	22	1	23
107	CPIT	0	neutral	dog	nhp	22	1	24
107	B4SLI	0	aggression	nhp	nhp	22	1	25
107	FOX9	1	play	dog	nhp	22	1	26
107	129	1	play	child	nhp	22	1	27
108	7985	1	aggression	child	dog	22	1	1
108	NP02l	1	neutral	nhp	dog	22	1	2
108	AA01	1	aggression	child	dog	22	1	3
108	B4SLI	0	aggression	nhp	dog	22	1	4
108	KGUKI	1	play	nhp	dog	22	1	5
108	PL01l	1	play	nhp	dog	22	1	6
108	PM2I	0	aggression	dog	dog	22	1	7
108	OIOA	0	play	dog	dog	22	1	8
108	HKMLI	1	aggression	nhp	dog	22	1	9
108	A2GLl	0	aggression	nhp	dog	22	1	10
108	129	1	play	child	dog	22	1	11
108	686	0	play	child	dog	22	1	12
108	U0GL	1	neutral	dog	dog	22	1	13
108	EVE5	1	aggression	dog	dog	22	1	14
108	4931	0	neutral	child	dog	22	1	15
108	4440	1	neutral	child	dog	22	1	16
108	PDKO	1	neutral	dog	dog	22	1	17
108	LF02	0	neutral	child	dog	22	1	18
108	EWFLI	1	neutral	nhp	dog	22	1	19
108	PF03	1	aggression	child	dog	22	1	20
108	NE01l	1	neutral	nhp	dog	22	1	21
108	FOX9	1	play	dog	dog	22	1	22
108	IPXY	0	play	dog	dog	22	1	23
108	FP03l	1	play	nhp	dog	22	1	24
108	CPIT	0	neutral	dog	dog	22	1	25
108	KS01	1	play	child	dog	22	1	26
108	RIP1	1	aggression	dog	dog	22	1	27
109	NP02l	1	neutral	nhp	none	23	2	1
109	7985	1	aggression	child	none	23	2	2
109	LF02	0	neutral	child	none	23	2	3
109	B4SLI	1	aggression	nhp	none	23	2	4
109	129	0	play	child	none	23	2	5
109	PM2I	0	aggression	dog	none	23	2	6
109	PF03	0	aggression	child	none	23	2	7
109	EWFLI	1	neutral	nhp	none	23	2	8
109	CPIT	0	neutral	dog	none	23	2	9
109	PDKO	1	neutral	dog	none	23	2	10
109	EVE5	1	aggression	dog	none	23	2	11
109	4931	0	neutral	child	none	23	2	12
109	FOX9	1	play	dog	none	23	2	13
109	FP03l	0	play	nhp	none	23	2	14
109	KGUKI	0	play	nhp	none	23	2	15
109	RIP1	1	aggression	dog	none	23	2	16
109	AA01	0	aggression	child	none	23	2	17
109	HKMLI	1	aggression	nhp	none	23	2	18
109	A2GLl	0	aggression	nhp	none	23	2	19
109	NE01l	0	neutral	nhp	none	23	2	20
109	686	1	play	child	none	23	2	21
109	4440	1	neutral	child	none	23	2	22
109	U0GL	0	neutral	dog	none	23	2	23
109	PL01l	1	play	nhp	none	23	2	24
109	IPXY	0	play	dog	none	23	2	25
109	KS01	1	play	child	none	23	2	26
109	OIOA	1	play	dog	none	23	2	27
110	Y7Q4	1	play	dog	nhp	30	2	1
110	690	0	neutral	child	nhp	30	2	2
110	NL02	1	play	dog	nhp	30	2	3
110	4514	1	play	child	nhp	30	2	4
110	X79M	1	neutral	nhp	nhp	30	2	5
110	7W1W	1	neutral	dog	nhp	30	2	6
110	XH00	1	aggression	nhp	nhp	30	2	7
110	E92A	1	neutral	dog	nhp	30	2	8
110	4142	0	play	child	nhp	30	2	9
110	Z0DW	1	aggression	nhp	nhp	30	2	10
110	770	0	neutral	child	nhp	30	2	11
110	4115	0	aggression	child	nhp	30	2	12
110	7U9O	1	neutral	nhp	nhp	30	2	13
110	345	1	play	child	nhp	30	2	14
110	0DGW	1	aggression	nhp	nhp	30	2	15
110	AA02	1	aggression	child	nhp	30	2	16
110	OAHX	1	aggression	dog	nhp	30	2	17
110	N9HK	1	neutral	dog	nhp	30	2	18
110	58FC	1	neutral	nhp	nhp	30	2	19
110	OITQ	1	play	nhp	nhp	30	2	20
110	REPB	0	aggression	dog	nhp	30	2	21
110	B7G3	1	aggression	dog	nhp	30	2	22
110	PF01	1	aggression	child	nhp	30	2	23
110	VG9E	1	play	nhp	nhp	30	2	24
110	JQIY	0	play	dog	nhp	30	2	25
110	IT3F	1	play	nhp	nhp	30	2	26
110	LF01	1	neutral	child	nhp	30	2	27
111	VG9E	1	play	nhp	nhp	27	2	1
111	58FC	1	neutral	nhp	nhp	27	2	2
111	345	1	play	child	nhp	27	2	3
111	AA02	1	aggression	child	nhp	27	2	4
111	NL02	0	play	dog	nhp	27	2	5
111	IT3F	0	play	nhp	nhp	27	2	6
111	OITQ	1	play	nhp	nhp	27	2	7
111	X79M	0	neutral	nhp	nhp	27	2	8
111	7U9O	1	neutral	nhp	nhp	27	2	9
111	Y7Q4	0	play	dog	nhp	27	2	10
111	770	0	neutral	child	nhp	27	2	11
111	N9HK	1	neutral	dog	nhp	27	2	12
111	JQIY	1	play	dog	nhp	27	2	13
111	B7G3	0	aggression	dog	nhp	27	2	14
111	PF01	1	aggression	child	nhp	27	2	15
111	4142	0	play	child	nhp	27	2	16
111	XH00	1	aggression	nhp	nhp	27	2	17
111	REPB	0	aggression	dog	nhp	27	2	18
111	OAHX	0	aggression	dog	nhp	27	2	19
111	4115	0	aggression	child	nhp	27	2	20
111	0DGW	1	aggression	nhp	nhp	27	2	21
111	690	1	neutral	child	nhp	27	2	22
111	4514	1	play	child	nhp	27	2	23
111	E92A	0	neutral	dog	nhp	27	2	24
111	7W1W	0	neutral	dog	nhp	27	2	25
111	LF01	1	neutral	child	nhp	27	2	26
111	Z0DW	1	aggression	nhp	nhp	27	2	27
112	4931	0	neutral	child	nhp	25	2	1
112	A2GLl	1	aggression	nhp	nhp	25	2	2
112	FP03l	0	play	nhp	nhp	25	2	3
112	RIP1	1	aggression	dog	nhp	25	2	4
112	7985	1	aggression	child	nhp	25	2	5
112	NP02l	1	neutral	nhp	nhp	25	2	6
112	U0GL	1	neutral	dog	nhp	25	2	7
112	129	1	play	child	nhp	25	2	8
112	AA01	1	aggression	child	nhp	25	2	9
112	PL01l	1	play	nhp	nhp	25	2	10
112	FOX9	1	play	dog	nhp	25	2	11
112	OIOA	1	play	dog	nhp	25	2	12
112	4440	1	neutral	child	nhp	25	2	13
112	PM2I	1	aggression	dog	nhp	25	2	14
112	EVE5	1	aggression	dog	nhp	25	2	15
112	PF03	1	aggression	child	nhp	25	2	16
112	B4SLI	0	aggression	nhp	nhp	25	2	17
112	KGUKI	0	play	nhp	nhp	25	2	18
112	CPIT	0	neutral	dog	nhp	25	2	19
112	PDKO	0	neutral	dog	nhp	25	2	20
112	KS01	0	play	child	nhp	25	2	21
112	HKMLI	1	aggression	nhp	nhp	25	2	22
112	IPXY	1	play	dog	nhp	25	2	23
112	EWFLI	1	neutral	nhp	nhp	25	2	24
112	686	0	play	child	nhp	25	2	25
112	NE01l	1	neutral	nhp	nhp	25	2	26
112	LF02	0	neutral	child	nhp	25	2	27
113	686	1	play	child	none	24	1	1
113	EVE5	1	aggression	dog	none	24	1	2
113	PM2I	0	aggression	dog	none	24	1	3
113	NE01l	0	neutral	nhp	none	24	1	4
113	PDKO	0	neutral	dog	none	24	1	5
113	AA01	1	aggression	child	none	24	1	6
113	B4SLI	1	aggression	nhp	none	24	1	7
113	EWFLI	1	neutral	nhp	none	24	1	8
113	U0GL	0	neutral	dog	none	24	1	9
113	A2GLl	0	aggression	nhp	none	24	1	10
113	RIP1	0	aggression	dog	none	24	1	11
113	4440	1	neutral	child	none	24	1	12
113	CPIT	0	neutral	dog	none	24	1	13
113	4931	0	neutral	child	none	24	1	14
113	KGUKI	0	play	nhp	none	24	1	15
113	7985	1	aggression	child	none	24	1	16
113	PF03	0	aggression	child	none	24	1	17
113	LF02	1	neutral	child	none	24	1	18
113	FOX9	1	play	dog	none	24	1	19
113	OIOA	0	play	dog	none	24	1	20
113	HKMLI	1	aggression	nhp	none	24	1	21
113	FP03l	1	play	nhp	none	24	1	22
113	129	0	play	child	none	24	1	23
113	NP02l	1	neutral	nhp	none	24	1	24
113	IPXY	1	play	dog	none	24	1	25
113	PL01l	1	play	nhp	none	24	1	26
113	KS01	0	play	child	none	24	1	27
114	REPB	0	aggression	dog	dog	23	1	1
114	E92A	1	neutral	dog	dog	23	1	2
114	PF01	1	aggression	child	dog	23	1	3
114	58FC	1	neutral	nhp	dog	23	1	4
114	7U9O	1	neutral	nhp	dog	23	1	5
114	770	1	neutral	child	dog	23	1	6
114	690	0	neutral	child	dog	23	1	7
114	JQIY	1	play	dog	dog	23	1	8
114	4514	1	play	child	dog	23	1	9
114	LF01	0	neutral	child	dog	23	1	10
114	XH00	1	aggression	nhp	dog	23	1	11
114	N9HK	0	neutral	dog	dog	23	1	12
114	0DGW	1	aggression	nhp	dog	23	1	13
114	NL02	1	play	dog	dog	23	1	14
114	B7G3	0	aggression	dog	dog	23	1	15
114	Z0DW	1	aggression	nhp	dog	23	1	16
114	VG9E	0	play	nhp	dog	23	1	17
114	AA02	1	aggression	child	dog	23	1	18
114	Y7Q4	1	play	dog	dog	23	1	19
114	4115	0	aggression	child	dog	23	1	20
114	4142	1	play	child	dog	23	1	21
114	345	1	play	child	dog	23	1	22
114	OITQ	0	play	nhp	dog	23	1	23
114	7W1W	1	neutral	dog	dog	23	1	24
114	X79M	1	neutral	nhp	dog	23	1	25
114	IT3F	1	play	nhp	dog	23	1	26
114	OAHX	0	aggression	dog	dog	23	1	27
115	EWFLI	1	neutral	nhp	dog	23	2	1
115	HKMLI	1	aggression	nhp	dog	23	2	2
115	U0GL	1	neutral	dog	dog	23	2	3
115	FOX9	1	play	dog	dog	23	2	4
115	4440	1	neutral	child	dog	23	2	5
115	NE01l	1	neutral	nhp	dog	23	2	6
115	7985	1	aggression	child	dog	23	2	7
115	FP03l	1	play	nhp	dog	23	2	8
115	EVE5	1	aggression	dog	dog	23	2	9
115	KS01	1	play	child	dog	23	2	10
115	RIP1	0	aggression	dog	dog	23	2	11
115	PDKO	0	neutral	dog	dog	23	2	12
115	4931	0	neutral	child	dog	23	2	13
115	KGUKI	0	play	nhp	dog	23	2	14
115	IPXY	0	play	dog	dog	23	2	15
115	129	0	play	child	dog	23	2	16
115	AA01	1	aggression	child	dog	23	2	17
115	B4SLI	0	aggression	nhp	dog	23	2	18
115	OIOA	0	play	dog	dog	23	2	19
115	A2GLl	0	aggression	nhp	dog	23	2	20
115	LF02	1	neutral	child	dog	23	2	21
115	NP02l	1	neutral	nhp	dog	23	2	22
115	PM2I	0	aggression	dog	dog	23	2	23
115	PL01l	0	play	nhp	dog	23	2	24
115	CPIT	0	neutral	dog	dog	23	2	25
115	PF03	1	aggression	child	dog	23	2	26
115	686	1	play	child	dog	23	2	27
116	LF01	1	neutral	child	child	23	1	1
116	VG9E	1	play	nhp	child	23	1	2
116	7U9O	1	neutral	nhp	child	23	1	3
116	B7G3	0	aggression	dog	child	23	1	4
116	4514	0	play	child	child	23	1	5
116	4142	1	play	child	child	23	1	6
116	IT3F	1	play	nhp	child	23	1	7
116	345	1	play	child	child	23	1	8
116	0DGW	1	aggression	nhp	child	23	1	9
116	AA02	1	aggression	child	child	23	1	10
116	REPB	1	aggression	dog	child	23	1	11
116	OITQ	0	play	nhp	child	23	1	12
116	E92A	0	neutral	dog	child	23	1	13
116	770	1	neutral	child	child	23	1	14
116	7W1W	1	neutral	dog	child	23	1	15
116	JQIY	0	play	dog	child	23	1	16
116	OAHX	1	aggression	dog	child	23	1	17
116	Y7Q4	1	play	dog	child	23	1	18
116	58FC	0	neutral	nhp	child	23	1	19
116	NL02	1	play	dog	child	23	1	20
116	Z0DW	1	aggression	nhp	child	23	1	21
116	N9HK	0	neutral	dog	child	23	1	22
116	4115	1	aggression	child	child	23	1	24
116	X79M	1	neutral	nhp	child	23	1	25
116	XH00	0	aggression	nhp	child	23	1	26
116	PF01	1	aggression	child	child	23	1	27
117	58FC	1	neutral	nhp	none	23	1	1
117	7U9O	1	neutral	nhp	none	23	1	2
117	VG9E	1	play	nhp	none	23	1	3
117	JQIY	1	play	dog	none	23	1	4
117	PF01	1	aggression	child	none	23	1	5
117	XH00	1	aggression	nhp	none	23	1	6
117	7W1W	1	neutral	dog	none	23	1	7
117	Z0DW	1	aggression	nhp	none	23	1	8
117	N9HK	0	neutral	dog	none	23	1	9
117	4115	1	aggression	child	none	23	1	10
117	REPB	0	aggression	dog	none	23	1	11
117	LF01	1	neutral	child	none	23	1	12
117	0DGW	1	aggression	nhp	none	23	1	13
117	IT3F	1	play	nhp	none	23	1	14
117	4142	0	play	child	none	23	1	15
117	Y7Q4	1	play	dog	none	23	1	16
117	E92A	1	neutral	dog	none	23	1	17
117	NL02	1	play	dog	none	23	1	18
117	X79M	1	neutral	nhp	none	23	1	19
117	345	1	play	child	none	23	1	20
117	4514	1	play	child	none	23	1	21
117	AA02	1	aggression	child	none	23	1	22
117	690	0	neutral	child	none	23	1	23
117	770	1	neutral	child	none	23	1	24
117	OAHX	0	aggression	dog	none	23	1	25
117	OITQ	0	play	nhp	none	23	1	26
117	B7G3	0	aggression	dog	none	23	1	27
118	690	1	neutral	child	none	23	1	1
118	VG9E	1	play	nhp	none	23	1	2
118	B7G3	1	aggression	dog	none	23	1	3
118	345	1	play	child	none	23	1	4
118	4142	1	play	child	none	23	1	5
118	Z0DW	1	aggression	nhp	none	23	1	6
118	4115	0	aggression	child	none	23	1	7
118	JQIY	1	play	dog	none	23	1	8
118	4514	1	play	child	none	23	1	9
118	X79M	0	neutral	nhp	none	23	1	10
118	N9HK	0	neutral	dog	none	23	1	11
118	OITQ	0	play	nhp	none	23	1	12
118	7U9O	1	neutral	nhp	none	23	1	13
118	XH00	1	aggression	nhp	none	23	1	14
118	LF01	1	neutral	child	none	23	1	15
118	770	0	neutral	child	none	23	1	16
118	58FC	1	neutral	nhp	none	23	1	17
118	IT3F	1	play	nhp	none	23	1	18
118	NL02	1	play	dog	none	23	1	19
118	OAHX	1	aggression	dog	none	23	1	20
118	Y7Q4	1	play	dog	none	23	1	21
118	PF01	1	aggression	child	none	23	1	22
118	0DGW	0	aggression	nhp	none	23	1	23
118	REPB	0	aggression	dog	none	23	1	24
118	E92A	1	neutral	dog	none	23	1	25
118	7W1W	0	neutral	dog	none	23	1	26
118	AA02	1	aggression	child	none	23	1	27
119	B4SLI	0	aggression	nhp	dog	33	1	1
119	PF03	1	aggression	child	dog	33	1	2
119	FOX9	0	play	dog	dog	33	1	3
119	129	0	play	child	dog	33	1	4
119	HKMLI	1	aggression	nhp	dog	33	1	5
119	686	0	play	child	dog	33	1	6
119	RIP1	0	aggression	dog	dog	33	1	7
119	PDKO	1	neutral	dog	dog	33	1	8
119	OIOA	1	play	dog	dog	33	1	9
119	A2GLl	0	aggression	nhp	dog	33	1	10
119	KS01	0	play	child	dog	33	1	11
119	PL01l	0	play	nhp	dog	33	1	12
119	KGUKI	0	play	nhp	dog	33	1	13
119	EVE5	1	aggression	dog	dog	33	1	14
119	7985	1	aggression	child	dog	33	1	15
119	NP02l	1	neutral	nhp	dog	33	1	16
119	PM2I	0	aggression	dog	dog	33	1	17
119	4931	0	neutral	child	dog	33	1	18
119	LF02	1	neutral	child	dog	33	1	19
119	EWFLI	1	neutral	nhp	dog	33	1	20
119	NE01l	0	neutral	nhp	dog	33	1	21
119	CPIT	0	neutral	dog	dog	33	1	22
119	FP03l	0	play	nhp	dog	33	1	23
119	U0GL	0	neutral	dog	dog	33	1	24
119	IPXY	0	play	dog	dog	33	1	25
119	4440	0	neutral	child	dog	33	1	26
119	AA01	1	aggression	child	dog	33	1	27
120	OITQ	1	play	nhp	nhp	29	1	1
120	Y7Q4	1	play	dog	nhp	29	1	2
120	770	1	neutral	child	nhp	29	1	3
120	7W1W	1	neutral	dog	nhp	29	1	4
120	AA02	1	aggression	child	nhp	29	1	5
120	0DGW	1	aggression	nhp	nhp	29	1	6
120	X79M	1	neutral	nhp	nhp	29	1	7
120	B7G3	1	aggression	dog	nhp	29	1	8
120	4514	1	play	child	nhp	29	1	9
120	4115	1	aggression	child	nhp	29	1	10
120	JQIY	1	play	dog	nhp	29	1	11
120	XH00	1	aggression	nhp	nhp	29	1	12
120	VG9E	1	play	nhp	nhp	29	1	13
120	58FC	1	neutral	nhp	nhp	29	1	14
120	PF01	1	aggression	child	nhp	29	1	15
120	OAHX	1	aggression	dog	nhp	29	1	16
120	7U9O	0	neutral	nhp	nhp	29	1	17
120	LF01	1	neutral	child	nhp	29	1	18
120	N9HK	0	neutral	dog	nhp	29	1	19
120	NL02	1	play	dog	nhp	29	1	20
120	E92A	1	neutral	dog	nhp	29	1	21
120	345	1	play	child	nhp	29	1	22
120	REPB	0	aggression	dog	nhp	29	1	23
120	4142	1	play	child	nhp	29	1	24
120	Z0DW	1	aggression	nhp	nhp	29	1	25
120	IT3F	1	play	nhp	nhp	29	1	26
120	690	1	neutral	child	nhp	29	1	27
121	PM2I	0	aggression	dog	nhp	24	1	1
121	4440	1	neutral	child	nhp	24	1	2
121	686	1	play	child	nhp	24	1	3
121	OIOA	1	play	dog	nhp	24	1	4
121	PDKO	1	neutral	dog	nhp	24	1	5
121	EVE5	1	aggression	dog	nhp	24	1	6
121	PL01l	0	play	nhp	nhp	24	1	7
121	FOX9	1	play	dog	nhp	24	1	8
121	KGUKI	0	play	nhp	nhp	24	1	9
121	RIP1	1	aggression	dog	nhp	24	1	10
121	KS01	1	play	child	nhp	24	1	11
121	CPIT	0	neutral	dog	nhp	24	1	12
121	FP03l	0	play	nhp	nhp	24	1	13
121	B4SLI	0	aggression	nhp	nhp	24	1	14
121	AA01	0	aggression	child	nhp	24	1	15
121	129	1	play	child	nhp	24	1	16
121	U0GL	0	neutral	dog	nhp	24	1	17
121	7985	1	aggression	child	nhp	24	1	18
121	LF02	0	neutral	child	nhp	24	1	19
121	PF03	0	aggression	child	nhp	24	1	20
121	NP02l	1	neutral	nhp	nhp	24	1	21
121	4931	1	neutral	child	nhp	24	1	22
121	EWFLI	1	neutral	nhp	nhp	24	1	23
121	HKMLI	1	aggression	nhp	nhp	24	1	24
121	A2GLl	1	aggression	nhp	nhp	24	1	25
121	NE01l	1	neutral	nhp	nhp	24	1	26
121	IPXY	1	play	dog	nhp	24	1	27
122	7W1W	1	neutral	dog	nhp	37	1	1
122	XH00	1	aggression	nhp	nhp	37	1	2
122	X79M	1	neutral	nhp	nhp	37	1	3
122	B7G3	0	aggression	dog	nhp	37	1	4
122	PF01	0	aggression	child	nhp	37	1	5
122	VG9E	1	play	nhp	nhp	37	1	6
122	OITQ	1	play	nhp	nhp	37	1	7
122	4115	0	aggression	child	nhp	37	1	8
122	7U9O	1	neutral	nhp	nhp	37	1	9
122	4142	1	play	child	nhp	37	1	10
122	58FC	1	neutral	nhp	nhp	37	1	11
122	N9HK	0	neutral	dog	nhp	37	1	12
122	4514	1	play	child	nhp	37	1	13
122	770	0	neutral	child	nhp	37	1	14
122	690	1	neutral	child	nhp	37	1	15
122	JQIY	1	play	dog	nhp	37	1	16
122	Z0DW	1	aggression	nhp	nhp	37	1	17
122	E92A	1	neutral	dog	nhp	37	1	18
122	LF01	1	neutral	child	nhp	37	1	19
122	0DGW	1	aggression	nhp	nhp	37	1	20
122	Y7Q4	1	play	dog	nhp	37	1	21
122	345	1	play	child	nhp	37	1	22
122	IT3F	1	play	nhp	nhp	37	1	23
122	NL02	1	play	dog	nhp	37	1	24
122	AA02	1	aggression	child	nhp	37	1	25
122	REPB	1	aggression	dog	nhp	37	1	26
122	OAHX	0	aggression	dog	nhp	37	1	27
123	NL02	1	play	dog	child	25	1	1
123	XH00	1	aggression	nhp	child	25	1	2
[truncated: 79 more rows]
